# Supplementary material for: Bis[1-(2-hydroxy­ethyl)-2-methyl-5-nitro-1H-imidazole-κN 3]silver(I) nitrate
Source: Acta Crystallogr Sect E Struct Rep Online. 2008 Apr 16;64(Pt 5):m668–9. doi: 10.1107/S1600536808009860 (PMC2961201; doi:10.1107/S1600536808009860)
Supplement: Supplementary file 1 [file e-64-0m668-sup1.cif]

##############################################################################
###                                                                        ###
###        Electronic paper (Acta Crystallographica Section E)             ###
###                                                                        ###
##############################################################################
#                                                                            #
# This CIF contains the data in a paper accepted for publication in Acta     #
# Crystallographica Section E. It conforms to the requirements of Notes      #
# for Authors for Section E, and has been peer reviewed under the auspices   #
# of the IUCr Commission on Journals.                                        #
#                                                                            #
# Full details of the Crystallographic Information File format               #
# are given in the paper "The Crystallographic Information File (CIF):       #
# a New Standard Archive File for Crystallography" by S. R. Hall, F. H.      #
# Allen and I. D. Brown [Acta Cryst. (1991), A47, 655-685].                  #
#                                                                            #
# The current version of the core CIF dictionary is obtainable from          #
# ftp://ftp.iucr.org/pub/cif_core.dic. The current version number is 2.4.    #
#                                                                            #
# Software is freely available for graphical display of the structure(s) in  #
# this CIF.  For information consult the CIF home page http://www.iucr.org/  #
# cif/home.html                                                              #
#                                                                            #
# This file may be used for bona fide research purposes within the           #
# scientific community so long as proper attribution is given to the journal # 
# article from which it was obtained.                                        #
#                                                                            #
##############################################################################
                                             
data_global
_audit_creation_method     'WinGX routine CIF_UPDATE'
_audit_conform_dict_name     cif_core.dic
_audit_conform_dict_version     2.1
_journal_date_recd_electronic     2008-03-07
_journal_date_accepted     2008-04-10
_journal_name_full     'Acta Crystallographica, Section E'
_journal_year     2008
_journal_volume     64
_journal_issue      5
_journal_page_first     m668
_journal_page_last     m669
_journal_paper_category     QM
_journal_coeditor_code     EZ2123
_publ_contact_author_name     'Hoong-Kun Fun'
_publ_contact_author_address
;
X-ray Crystallography unit
School of Physics
Universiti Sains Malaysia
11800 USM, Penang
Malaysia
;
_publ_contact_author_email     hkfun@usm.my
_publ_contact_author_fax     ' 6046579150 '
_publ_contact_author_phone     ' 6046533652 '
_publ_section_title
;\
Bis[1-(2-hydroxyethyl)-2-methyl-5-nitro-1<i>H</i>-imidazole-\k<i>N</i>^3^]\
silver(I) nitrate
;
loop_
    _publ_author_name
    _publ_author_footnote
    _publ_author_address
    'Hoong-Kun Fun' .
;
X-ray Crystallography Unit
School of Physics
Universiti Sains Malaysia
11800 USM, Penang
Malaysia
;
    'Samuel Robinson Jebas'
;
Permanent address: Department of Physics, Karunya University,
Karunya Nagar, Coimbatore 641 114, India.
;
;
X-ray Crystallography Unit
School of Physics
Universiti Sains Malaysia
11800 USM, Penang
Malaysia
;
    'T. Balasubramanian' .
;
Department of Physics
National Institute of Technology
Tiruchirappalli 620 015
India
;
data_I
_audit_creation_method     'WinGX routine CIF_UPDATE'
_chemical_name_systematic
;
Bis[1-(2-hydroxyethyl)-2-methyl-5-nitro-1H-imidazole-\kN^3^]silver(I) nitrate
;
_chemical_formula_moiety     'C12 H18 Ag N6 O6 +, N O3 -'
_chemical_formula_sum     'C12 H18 Ag N7 O9'
_chemical_formula_iupac     '[Ag (C6 H9 N3 O3)2] N O3'
_chemical_formula_weight     512.2
_symmetry_cell_setting     Triclinic
_symmetry_space_group_name_H-M     'P -1'
_symmetry_space_group_name_Hall     '-P 1'
loop_
    _symmetry_equiv_pos_as_xyz
    'x, y, z'
    '-x, -y, -z'
_cell_length_a     6.69120(10)
_cell_length_b     11.6846(3)
_cell_length_c     12.9052(3)
_cell_angle_alpha     63.7070(10)
_cell_angle_beta     88.8200(10)
_cell_angle_gamma     87.4860(10)
_cell_volume     903.72(3)
_cell_formula_units_Z     2
_cell_measurement_reflns_used     9959
_cell_measurement_theta_min     3.15
_cell_measurement_theta_max     37.84
_cell_measurement_temperature     100.00(10)
_exptl_crystal_description     plate
_exptl_crystal_colour     colourless
_exptl_crystal_size_max     0.74
_exptl_crystal_size_mid     0.22
_exptl_crystal_size_min     0.1
_exptl_crystal_density_diffrn     1.882
_exptl_crystal_density_method     'not measured'
_exptl_crystal_F_000     516
_exptl_absorpt_coefficient_mu     1.182
_exptl_absorpt_correction_type     multi-scan
_exptl_absorpt_process_details     '(SADABS; Bruker, 2005)'
_exptl_absorpt_correction_T_min     0.4763
_exptl_absorpt_correction_T_max     0.892
_diffrn_radiation_type     MoK\a
_diffrn_radiation_wavelength     0.71073
_diffrn_measurement_device_type
;
Bruker SMART APEXII CCD area-detector
;
_diffrn_measurement_method     '\f and \w'
_diffrn_reflns_number     20384
_diffrn_reflns_av_R_equivalents     0.0258
_diffrn_reflns_theta_min     1.95
_diffrn_reflns_theta_max     32.5
_diffrn_reflns_theta_full     32.5
_diffrn_measured_fraction_theta_max     0.995
_diffrn_measured_fraction_theta_full     0.995
_diffrn_reflns_limit_h_min     -10
_diffrn_reflns_limit_h_max     10
_diffrn_reflns_limit_k_min     -17
_diffrn_reflns_limit_k_max     17
_diffrn_reflns_limit_l_min     -19
_diffrn_reflns_limit_l_max     19
_reflns_number_total     6509
_reflns_number_gt     5958
_reflns_threshold_expression     I>2\s(I)
_refine_ls_structure_factor_coef     Fsqd
_refine_ls_matrix_type     full
_refine_ls_R_factor_gt     0.0237
_refine_ls_wR_factor_ref     0.0591
_refine_ls_goodness_of_fit_ref     1.076
_refine_ls_restrained_S_all     1.076
_refine_ls_number_reflns     6509
_refine_ls_number_parameters     291
_refine_ls_number_restraints     0
_refine_ls_hydrogen_treatment     constr
_refine_ls_weighting_scheme     calc
_refine_ls_weighting_details
         'calc w=1/[\s^2^(Fo^2^)+(0.0281P)^2^+0.2414P] where P=(Fo^2^+2Fc^2^)/3'
_refine_ls_shift/su_max     0.005
_refine_diff_density_max     0.578
_refine_diff_density_min     -0.646
_refine_ls_extinction_method     none
loop_
    _atom_type_symbol
    _atom_type_description
    _atom_type_scat_dispersion_real
    _atom_type_scat_dispersion_imag
    _atom_type_scat_source
    C C 0.0033 0.0016 'International Tables Vol C Tables 4.2.6.8 and 6.1.1.4'
    H H 0 0 'International Tables Vol C Tables 4.2.6.8 and 6.1.1.4'
    N N 0.0061 0.0033 'International Tables Vol C Tables 4.2.6.8 and 6.1.1.4'
    O O 0.0106 0.006 'International Tables Vol C Tables 4.2.6.8 and 6.1.1.4'
    Ag Ag -0.8971 1.1015 'International Tables Vol C Tables 4.2.6.8 and 6.1.1.4'
_computing_data_collection     'APEX2 (Bruker, 2005)'
_computing_cell_refinement     'APEX2 (Bruker, 2005)'
_computing_data_reduction     'SAINT (Bruker, 2005)'
_computing_structure_solution     'SHELXTL (Sheldrick, 2008)'
_computing_structure_refinement     'SHELXTL (Sheldrick, 2008)'
_computing_molecular_graphics     'SHELXTL (Sheldrick, 2008)'
_computing_publication_material
;
SHELXTL (Sheldrick, 2008) and PLATON (Spek, 2003)
;
loop_
    _atom_site_type_symbol
    _atom_site_label
    _atom_site_fract_x
    _atom_site_fract_y
    _atom_site_fract_z
    _atom_site_U_iso_or_equiv
    _atom_site_adp_type
    _atom_site_calc_flag
    _atom_site_refinement_flags
    _atom_site_occupancy
    _atom_site_disorder_assembly
    _atom_site_disorder_group
    Ag Ag1 0.247504(15) 0.147593(9) 1.004773(8) 0.01643(3) Uani d . 1 . .
    O O1 0.93316(17) 0.44665(10) 0.82229(9) 0.0223(2) Uani d . 1 . .
    H H101 0.9052 0.3785 0.8594 0.027 Uiso d R 1 . .
    O O2 0.70475(17) 0.41493(11) 0.50145(9) 0.0243(2) Uani d . 1 . .
    O O3 0.62322(18) 0.21652(11) 0.56769(10) 0.0250(2) Uani d . 1 . .
    O O4 -0.46849(17) 0.21717(10) 1.24656(9) 0.0214(2) Uani d . 1 . .
    H H1O4 -0.4288 0.2002 1.2003 0.026 Uiso d R 1 . .
    O O5 -0.18196(16) -0.16629(10) 1.51008(8) 0.0191(2) Uani d . 1 . .
    O O6 -0.10089(17) -0.26774(9) 1.40801(9) 0.0211(2) Uani d . 1 . .
    N N1 0.39023(17) 0.26342(10) 0.84333(9) 0.01355(19) Uani d . 1 . .
    N N2 0.56794(17) 0.41644(10) 0.71061(9) 0.01301(19) Uani d . 1 . .
    N N3 0.10790(17) 0.07543(11) 1.17193(9) 0.0136(2) Uani d . 1 . .
    N N4 -0.07227(16) 0.06598(10) 1.32188(9) 0.01194(19) Uani d . 1 . .
    N N5 0.63543(18) 0.31651(12) 0.57702(10) 0.0168(2) Uani d . 1 . .
    N N6 -0.11678(17) -0.16962(11) 1.42100(9) 0.0139(2) Uani d . 1 . .
    C C1 0.02601(19) 0.14301(12) 1.22443(11) 0.0127(2) Uani d . 1 . .
    C C2 -0.0527(2) -0.05563(12) 1.32798(11) 0.0124(2) Uani d . 1 . .
    C C3 0.0586(2) -0.04857(12) 1.23573(11) 0.0137(2) Uani d . 1 . .
    H H3A 0.0947 -0.1165 1.2192 0.016 Uiso calc R 1 . .
    C C4 0.4512(2) 0.22327(12) 0.76340(11) 0.0140(2) Uani d . 1 . .
    H H4A 0.4226 0.1455 0.7645 0.017 Uiso calc R 1 . .
    C C5 0.5613(2) 0.31599(12) 0.68117(11) 0.0135(2) Uani d . 1 . .
    C C6 0.46316(19) 0.38035(12) 0.80999(11) 0.0133(2) Uani d . 1 . .
    C C7 0.4302(2) 0.45784(13) 0.87398(13) 0.0190(3) Uani d . 1 . .
    H H7A 0.3141 0.4296 0.9223 0.028 Uiso calc R 1 . .
    H H7B 0.4103 0.5461 0.8201 0.028 Uiso calc R 1 . .
    H H7C 0.5449 0.4481 0.9211 0.028 Uiso calc R 1 . .
    C C8 0.6977(2) 0.52691(12) 0.66141(12) 0.0170(2) Uani d . 1 . .
    H H8A 0.6491 0.5913 0.685 0.02 Uiso calc R 1 . .
    H H8B 0.6931 0.5642 0.5777 0.02 Uiso calc R 1 . .
    C C9 0.9125(2) 0.48636(14) 0.70209(13) 0.0188(3) Uani d . 1 . .
    H H9A 0.9564 0.4168 0.6844 0.023 Uiso calc R 1 . .
    H H9B 0.9982 0.5574 0.6603 0.023 Uiso calc R 1 . .
    C C10 -0.2072(2) 0.10938(13) 1.39020(11) 0.0147(2) Uani d . 1 . .
    H H10A -0.1702 0.1934 1.379 0.018 Uiso calc R 1 . .
    H H10B -0.1919 0.0513 1.4716 0.018 Uiso calc R 1 . .
    C C11 -0.4241(2) 0.11526(13) 1.35576(12) 0.0165(2) Uani d . 1 . .
    H H11A -0.4541 0.0354 1.3545 0.02 Uiso calc R 1 . .
    H H11B -0.5093 0.1245 1.4135 0.02 Uiso calc R 1 . .
    C C12 0.0442(2) 0.28233(13) 1.18237(13) 0.0182(3) Uani d . 1 . .
    H H12A 0.0993 0.3183 1.1057 0.027 Uiso calc R 1 . .
    H H12B 0.1306 0.2977 1.233 0.027 Uiso calc R 1 . .
    H H12C -0.0856 0.3213 1.1812 0.027 Uiso calc R 1 . .
    N N7 0.25847(17) -0.14402(10) 0.98555(9) 0.0148(2) Uani d . 1 . .
    O O7A 0.2995(2) -0.22646(13) 0.95060(13) 0.0197(3) Uani d P 0.8 A 1
    O O8A 0.1492(2) -0.17829(13) 1.07672(11) 0.0195(2) Uani d P 0.8 A 1
    O O9A 0.3251(2) -0.03721(13) 0.93965(13) 0.0255(3) Uani d P 0.8 A 1
    O O7B 0.1786(8) -0.0844(5) 1.0334(4) 0.0190(10) Uani d P 0.2 A 2
    O O8B 0.3686(7) -0.0715(5) 0.8893(4) 0.0154(9) Uani d P 0.2 A 2
    O O9B 0.2298(9) -0.2500(5) 0.9990(5) 0.0163(9) Uani d P 0.2 A 2
loop_
    _atom_site_aniso_label
    _atom_site_aniso_U_11
    _atom_site_aniso_U_22
    _atom_site_aniso_U_33
    _atom_site_aniso_U_12
    _atom_site_aniso_U_13
    _atom_site_aniso_U_23
    Ag1 0.01378(5) 0.01905(5) 0.01297(5) -0.00266(4) 0.00451(3) -0.00392(4)
    O1 0.0242(5) 0.0180(5) 0.0232(5) -0.0036(4) -0.0036(4) -0.0073(4)
    O2 0.0234(5) 0.0286(6) 0.0147(4) -0.0036(4) 0.0057(4) -0.0041(4)
    O3 0.0304(6) 0.0284(6) 0.0222(5) -0.0004(5) 0.0003(4) -0.0168(4)
    O4 0.0219(5) 0.0204(5) 0.0198(5) 0.0055(4) -0.0027(4) -0.0075(4)
    O5 0.0193(5) 0.0222(5) 0.0135(4) -0.0019(4) 0.0060(4) -0.0060(4)
    O6 0.0281(6) 0.0133(4) 0.0208(5) -0.0021(4) 0.0040(4) -0.0065(4)
    N1 0.0130(5) 0.0130(5) 0.0132(5) -0.0023(4) 0.0022(4) -0.0044(4)
    N2 0.0127(5) 0.0115(4) 0.0127(4) -0.0016(4) 0.0002(4) -0.0033(4)
    N3 0.0131(5) 0.0140(5) 0.0124(4) -0.0002(4) 0.0023(4) -0.0049(4)
    N4 0.0111(5) 0.0135(5) 0.0121(4) -0.0002(4) 0.0009(4) -0.0065(4)
    N5 0.0141(5) 0.0230(6) 0.0128(5) 0.0005(4) -0.0001(4) -0.0074(4)
    N6 0.0119(5) 0.0149(5) 0.0133(5) -0.0005(4) 0.0008(4) -0.0048(4)
    C1 0.0107(5) 0.0141(5) 0.0134(5) -0.0006(4) 0.0004(4) -0.0061(4)
    C2 0.0136(5) 0.0114(5) 0.0115(5) -0.0006(4) 0.0013(4) -0.0044(4)
    C3 0.0148(6) 0.0125(5) 0.0126(5) 0.0015(4) 0.0013(4) -0.0046(4)
    C4 0.0146(6) 0.0137(5) 0.0137(5) -0.0022(4) 0.0006(4) -0.0059(4)
    C5 0.0136(5) 0.0151(5) 0.0115(5) -0.0016(4) 0.0008(4) -0.0056(4)
    C6 0.0119(5) 0.0122(5) 0.0142(5) -0.0002(4) 0.0003(4) -0.0044(4)
    C7 0.0205(6) 0.0159(6) 0.0227(6) -0.0001(5) 0.0030(5) -0.0106(5)
    C8 0.0173(6) 0.0124(5) 0.0172(6) -0.0055(5) 0.0023(5) -0.0026(4)
    C9 0.0152(6) 0.0185(6) 0.0232(6) -0.0056(5) 0.0028(5) -0.0094(5)
    C10 0.0154(6) 0.0175(6) 0.0135(5) 0.0011(5) 0.0022(5) -0.0091(5)
    C11 0.0138(6) 0.0183(6) 0.0167(6) 0.0007(5) 0.0030(5) -0.0072(5)
    C12 0.0188(6) 0.0136(5) 0.0221(6) -0.0023(5) 0.0027(5) -0.0078(5)
    N7 0.0136(5) 0.0157(5) 0.0162(5) 0.0004(4) -0.0016(4) -0.0082(4)
    O7A 0.0249(7) 0.0191(6) 0.0181(6) 0.0024(5) -0.0005(6) -0.0111(5)
    O8A 0.0195(6) 0.0248(7) 0.0148(5) -0.0011(5) 0.0033(5) -0.0095(5)
    O9A 0.0274(7) 0.0148(6) 0.0300(7) -0.0050(5) 0.0031(6) -0.0059(5)
    O7B 0.018(2) 0.026(3) 0.020(2) 0.003(2) 0.0041(19) -0.017(2)
    O8B 0.013(2) 0.016(2) 0.013(2) -0.0043(17) 0.0042(17) -0.0027(17)
    O9B 0.023(3) 0.010(2) 0.012(2) -0.0014(19) 0.001(2) -0.0019(17)
_geom_special_details
;
Experimental. The low-temperature data was collected with the Oxford Crysosystem
Cobra low-temperature attachement.
All e.s.d.'s (except the e.s.d. in the dihedral angle between two l.s. planes)
are estimated using the full covariance matrix. The cell e.s.d.'s are taken
into account individually in the estimation of e.s.d.'s in distances, angles
and torsion angles; correlations between e.s.d.'s in cell parameters are only
used when they are defined by crystal symmetry. An approximate (isotropic)
treatment of cell e.s.d.'s is used for estimating e.s.d.'s involving l.s.
planes.
;
loop_
    _geom_bond_atom_site_label_1
    _geom_bond_atom_site_label_2
    _geom_bond_site_symmetry_2
    _geom_bond_distance
    _geom_bond_publ_flag
    Ag1 N3 . 2.1475(11) ?
    Ag1 N1 . 2.1489(11) ?
    O1 C9 . 1.4165(18) ?
    O1 H101 . 0.7548 ?
    O2 N5 . 1.2342(15) ?
    O3 N5 . 1.2327(16) ?
    O4 C11 . 1.4112(17) ?
    O4 H1O4 . 0.7478 ?
    O5 N6 . 1.2372(14) ?
    O6 N6 . 1.2299(15) ?
    N1 C6 . 1.3487(16) ?
    N1 C4 . 1.3583(17) ?
    N2 C6 . 1.3505(16) ?
    N2 C5 . 1.3871(16) ?
    N2 C8 . 1.4738(16) ?
    N3 C1 . 1.3430(16) ?
    N3 C3 . 1.3638(16) ?
    N4 C1 . 1.3561(16) ?
    N4 C2 . 1.3884(16) ?
    N4 C10 . 1.4742(16) ?
    N5 C5 . 1.4206(17) ?
    N6 C2 . 1.4182(16) ?
    C1 C12 . 1.4803(18) ?
    C2 C3 . 1.3643(17) ?
    C3 H3A . 0.93 ?
    C4 C5 . 1.3646(17) ?
    C4 H4A . 0.93 ?
    C6 C7 . 1.4791(18) ?
    C7 H7A . 0.96 ?
    C7 H7B . 0.96 ?
    C7 H7C . 0.96 ?
    C8 C9 . 1.522(2) ?
    C8 H8A . 0.97 ?
    C8 H8B . 0.97 ?
    C9 H9A . 0.97 ?
    C9 H9B . 0.97 ?
    C10 C11 . 1.5160(19) ?
    C10 H10A . 0.97 ?
    C10 H10B . 0.97 ?
    C11 H11A . 0.97 ?
    C11 H11B . 0.97 ?
    C12 H12A . 0.96 ?
    C12 H12B . 0.96 ?
    C12 H12C . 0.96 ?
    N7 O9B . 1.195(5) ?
    N7 O7B . 1.219(5) ?
    N7 O9A . 1.2207(17) ?
    N7 O7A . 1.2503(17) ?
    N7 O8A . 1.2854(16) ?
    N7 O8B . 1.374(5) ?
loop_
    _geom_angle_atom_site_label_1
    _geom_angle_atom_site_label_2
    _geom_angle_atom_site_label_3
    _geom_angle_site_symmetry_1
    _geom_angle_site_symmetry_3
    _geom_angle
    _geom_angle_publ_flag
    N3 Ag1 N1 . . 165.34(4) ?
    C9 O1 H101 . . 114.1 ?
    C11 O4 H1O4 . . 109.2 ?
    C6 N1 C4 . . 106.90(10) ?
    C6 N1 Ag1 . . 127.13(9) ?
    C4 N1 Ag1 . . 125.25(9) ?
    C6 N2 C5 . . 105.98(10) ?
    C6 N2 C8 . . 124.90(11) ?
    C5 N2 C8 . . 127.79(11) ?
    C1 N3 C3 . . 107.24(10) ?
    C1 N3 Ag1 . . 127.60(9) ?
    C3 N3 Ag1 . . 124.41(9) ?
    C1 N4 C2 . . 105.63(10) ?
    C1 N4 C10 . . 125.57(11) ?
    C2 N4 C10 . . 127.52(10) ?
    O3 N5 O2 . . 123.88(12) ?
    O3 N5 C5 . . 116.63(11) ?
    O2 N5 C5 . . 119.48(12) ?
    O6 N6 O5 . . 123.70(11) ?
    O6 N6 C2 . . 116.89(11) ?
    O5 N6 C2 . . 119.40(11) ?
    N3 C1 N4 . . 110.81(11) ?
    N3 C1 C12 . . 124.38(11) ?
    N4 C1 C12 . . 124.80(11) ?
    C3 C2 N4 . . 108.17(11) ?
    C3 C2 N6 . . 125.67(12) ?
    N4 C2 N6 . . 125.76(11) ?
    N3 C3 C2 . . 108.13(11) ?
    N3 C3 H3A . . 125.9 ?
    C2 C3 H3A . . 125.9 ?
    N1 C4 C5 . . 108.62(11) ?
    N1 C4 H4A . . 125.7 ?
    C5 C4 H4A . . 125.7 ?
    C4 C5 N2 . . 107.74(11) ?
    C4 C5 N5 . . 126.13(12) ?
    N2 C5 N5 . . 125.74(11) ?
    N1 C6 N2 . . 110.75(11) ?
    N1 C6 C7 . . 124.08(12) ?
    N2 C6 C7 . . 125.16(11) ?
    C6 C7 H7A . . 109.5 ?
    C6 C7 H7B . . 109.5 ?
    H7A C7 H7B . . 109.5 ?
    C6 C7 H7C . . 109.5 ?
    H7A C7 H7C . . 109.5 ?
    H7B C7 H7C . . 109.5 ?
    N2 C8 C9 . . 110.63(11) ?
    N2 C8 H8A . . 109.5 ?
    C9 C8 H8A . . 109.5 ?
    N2 C8 H8B . . 109.5 ?
    C9 C8 H8B . . 109.5 ?
    H8A C8 H8B . . 108.1 ?
    O1 C9 C8 . . 112.19(11) ?
    O1 C9 H9A . . 109.2 ?
    C8 C9 H9A . . 109.2 ?
    O1 C9 H9B . . 109.2 ?
    C8 C9 H9B . . 109.2 ?
    H9A C9 H9B . . 107.9 ?
    N4 C10 C11 . . 111.72(11) ?
    N4 C10 H10A . . 109.3 ?
    C11 C10 H10A . . 109.3 ?
    N4 C10 H10B . . 109.3 ?
    C11 C10 H10B . . 109.3 ?
    H10A C10 H10B . . 107.9 ?
    O4 C11 C10 . . 112.83(11) ?
    O4 C11 H11A . . 109 ?
    C10 C11 H11A . . 109 ?
    O4 C11 H11B . . 109 ?
    C10 C11 H11B . . 109 ?
    H11A C11 H11B . . 107.8 ?
    C1 C12 H12A . . 109.5 ?
    C1 C12 H12B . . 109.5 ?
    H12A C12 H12B . . 109.5 ?
    C1 C12 H12C . . 109.5 ?
    H12A C12 H12C . . 109.5 ?
    H12B C12 H12C . . 109.5 ?
    O9B N7 O7B . . 129.1(4) ?
    O9B N7 O9A . . 157.0(3) ?
    O7B N7 O9A . . 73.6(3) ?
    O9B N7 O7A . . 34.6(3) ?
    O7B N7 O7A . . 163.2(3) ?
    O9A N7 O7A . . 122.53(14) ?
    O9B N7 O8A . . 82.5(3) ?
    O7B N7 O8A . . 47.6(3) ?
    O9A N7 O8A . . 120.45(13) ?
    O7A N7 O8A . . 116.95(13) ?
    O9B N7 O8B . . 115.2(4) ?
    O7B N7 O8B . . 114.5(4) ?
    O9A N7 O8B . . 41.9(2) ?
    O7A N7 O8B . . 80.9(2) ?
    O8A N7 O8B . . 162.1(2) ?
loop_
    _geom_torsion_atom_site_label_1
    _geom_torsion_atom_site_label_2
    _geom_torsion_atom_site_label_3
    _geom_torsion_atom_site_label_4
    _geom_torsion_site_symmetry_1
    _geom_torsion_site_symmetry_2
    _geom_torsion_site_symmetry_3
    _geom_torsion_site_symmetry_4
    _geom_torsion
    _geom_torsion_publ_flag
    N3 Ag1 N1 C6 . . . . 8.8(2) ?
    N3 Ag1 N1 C4 . . . . 177.85(15) ?
    N1 Ag1 N3 C1 . . . . 17.4(2) ?
    N1 Ag1 N3 C3 . . . . -173.76(15) ?
    C3 N3 C1 N4 . . . . 1.10(15) ?
    Ag1 N3 C1 N4 . . . . 171.44(9) ?
    C3 N3 C1 C12 . . . . -179.92(13) ?
    Ag1 N3 C1 C12 . . . . -9.6(2) ?
    C2 N4 C1 N3 . . . . -1.28(15) ?
    C10 N4 C1 N3 . . . . -169.09(12) ?
    C2 N4 C1 C12 . . . . 179.75(13) ?
    C10 N4 C1 C12 . . . . 11.9(2) ?
    C1 N4 C2 C3 . . . . 0.96(15) ?
    C10 N4 C2 C3 . . . . 168.46(12) ?
    C1 N4 C2 N6 . . . . 174.09(13) ?
    C10 N4 C2 N6 . . . . -18.4(2) ?
    O6 N6 C2 C3 . . . . -13.3(2) ?
    O5 N6 C2 C3 . . . . 165.71(13) ?
    O6 N6 C2 N4 . . . . 174.73(13) ?
    O5 N6 C2 N4 . . . . -6.2(2) ?
    C1 N3 C3 C2 . . . . -0.46(16) ?
    Ag1 N3 C3 C2 . . . . -171.18(9) ?
    N4 C2 C3 N3 . . . . -0.32(16) ?
    N6 C2 C3 N3 . . . . -173.46(12) ?
    C6 N1 C4 C5 . . . . -0.05(15) ?
    Ag1 N1 C4 C5 . . . . -170.95(9) ?
    N1 C4 C5 N2 . . . . -0.29(16) ?
    N1 C4 C5 N5 . . . . -173.38(13) ?
    C6 N2 C5 C4 . . . . 0.52(15) ?
    C8 N2 C5 C4 . . . . 167.74(12) ?
    C6 N2 C5 N5 . . . . 173.64(13) ?
    C8 N2 C5 N5 . . . . -19.1(2) ?
    O3 N5 C5 C4 . . . . -10.8(2) ?
    O2 N5 C5 C4 . . . . 168.30(14) ?
    O3 N5 C5 N2 . . . . 177.36(13) ?
    O2 N5 C5 N2 . . . . -3.6(2) ?
    C4 N1 C6 N2 . . . . 0.39(15) ?
    Ag1 N1 C6 N2 . . . . 171.07(9) ?
    C4 N1 C6 C7 . . . . 179.94(13) ?
    Ag1 N1 C6 C7 . . . . -9.39(19) ?
    C5 N2 C6 N1 . . . . -0.57(15) ?
    C8 N2 C6 N1 . . . . -168.26(12) ?
    C5 N2 C6 C7 . . . . 179.89(13) ?
    C8 N2 C6 C7 . . . . 12.2(2) ?
    C6 N2 C8 C9 . . . . 92.52(15) ?
    C5 N2 C8 C9 . . . . -72.45(17) ?
    N2 C8 C9 O1 . . . . -66.96(14) ?
    C1 N4 C10 C11 . . . . 94.80(15) ?
    C2 N4 C10 C11 . . . . -70.35(17) ?
    N4 C10 C11 O4 . . . . -71.90(14) ?
loop_
    _geom_hbond_atom_site_label_D
    _geom_hbond_atom_site_label_H
    _geom_hbond_atom_site_label_A
    _geom_hbond_site_symmetry_A
    _geom_hbond_distance_DH
    _geom_hbond_distance_HA
    _geom_hbond_distance_DA
    _geom_hbond_angle_DHA
    O1 H101 O9B 2_657 0.75 2.01 2.685(5) 149.5
    O1 H101 O8A 2_657 0.75 2.15 2.8872(17) 164
    O4 H1O4 O7A 2_557 0.75 2.02 2.7225(18) 157.8
    O4 H1O4 O8B 2_557 0.75 2.29 2.985(5) 155.9
    C3 H3A O8A . 0.93 2.27 3.0820 145
    C4 H4A O9A . 0.93 2.42 3.0269 122
    C8 H8B O2 . 0.97 2.35 2.891(2) 115
    C10 H10B O5 . 0.97 2.36 2.888(2) 113
