# Supplementary material for: Bis[1-(2-hydroxy­ethyl)-2-methyl-5-nitro-1H-imidazole-κN 3]silver(I) nitrate
Source: Acta Crystallogr Sect E Struct Rep Online. 2008 Apr 16;64(Pt 5):m668–9. doi: 10.1107/S1600536808009860 (PMC2961201; doi:10.1107/S1600536808009860)
Supplement: Supplementary file 2 [file e-64-0m668-Isup2.hkl]

#
# h,k,l, Fc-squared, Fo-squared, sigma(Fo-squared) and status flag
#
data_I
_shelx_title ' 5ap_0m in P-1  (100K)'
_shelx_refln_list_code          4
_shelx_F_calc_maximum      294.30
_exptl_crystal_F_000       516.00
_reflns_d_resolution_high  0.6614
 
loop_
 _symmetry_equiv_pos_as_xyz
 'x, y, z'
 '-x, -y, -z'
 
_cell_length_a     6.6912
_cell_length_b    11.6846
_cell_length_c    12.9052
_cell_angle_alpha  63.707
_cell_angle_beta   88.820
_cell_angle_gamma  87.486
 
_shelx_F_squared_multiplier     1.000
 
loop_
 _refln_index_h
 _refln_index_k
 _refln_index_l
 _refln_F_squared_calc
 _refln_F_squared_meas
 _refln_F_squared_sigma
 _refln_observed_status
   1   0   0        1.81        3.48      1.75 o
   2   0   0     1073.66     1049.70     14.46 o
   3   0   0        3.79        3.21      2.13 o
   4   0   0     1263.57     1326.46     22.62 o
   5   0   0       96.75       84.03      3.46 o
   6   0   0     3363.64     3449.68     52.29 o
   7   0   0        6.34        7.26      3.74 o
   8   0   0      165.73      166.61     14.73 o
   9   0   0       15.96       12.08      4.01 o
  10   0   0      486.49      513.80     22.21 o
 -10   1   0       55.08       57.80      8.59 o
  -9   1   0      371.76      391.86     16.69 o
  -8   1   0      297.42      307.12     10.27 o
  -7   1   0     1332.06     1318.63     32.80 o
  -6   1   0      226.28      229.69      7.84 o
  -5   1   0     1855.36     1847.39     25.38 o
  -4   1   0      868.10      811.13     12.79 o
  -3   1   0     2699.30     2779.43     38.53 o
  -2   1   0       28.41       28.86      2.65 o
  -1   1   0     7040.72     7201.79    217.81 o
   0   1   0     5897.32     4070.35    102.14 o
   2   1   0    11727.24    11357.04    113.31 o
   3   1   0      522.62      516.57     12.31 o
   4   1   0      938.10      921.08     17.50 o
   5   1   0      784.88      855.53     18.04 o
   6   1   0      586.09      617.00     18.25 o
   7   1   0      281.60      296.83     13.22 o
   8   1   0      549.31      563.80     25.25 o
   9   1   0      446.84      450.21     16.11 o
  10   1   0      349.26      370.69     15.76 o
  -9   2   0      380.39      383.45     19.47 o
  -8   2   0      474.55      459.99     16.72 o
  -7   2   0     1161.23     1178.89     23.55 o
  -6   2   0       35.34       37.66      3.36 o
  -5   2   0      699.73      671.63      8.81 o
  -4   2   0        7.83        4.11      0.91 o
  -3   2   0      754.78      800.70     10.31 o
  -2   2   0     1533.49     1625.91     32.99 o
  -1   2   0    10449.26    10550.16    151.00 o
   0   2   0     1955.82     2022.89     84.65 o
   1   2   0      965.07      939.25     11.36 o
   2   2   0       16.20        8.28      0.77 o
   3   2   0     5085.40     5130.58     64.18 o
   4   2   0      123.59      144.32      8.07 o
   5   2   0     3239.98     3264.88     55.59 o
   6   2   0        1.25        2.82      2.70 o
   7   2   0      828.24      835.20     23.75 o
   8   2   0      377.92      379.06     12.60 o
   9   2   0      565.97      583.89     19.43 o
  10   2   0        0.02        4.43      4.39 o
  -9   3   0      150.02      160.09     13.61 o
  -8   3   0      779.66      794.05     31.18 o
  -7   3   0      192.68      196.55      8.81 o
  -6   3   0      738.67      743.96     16.98 o
  -5   3   0        0.44        1.60      1.62 o
  -4   3   0     3733.23     3801.26     41.01 o
  -3   3   0      207.53      191.46     10.05 o
  -2   3   0     3843.11     3897.96    234.96 o
  -1   3   0       84.22       86.04      5.13 o
   0   3   0    16518.59    14705.08    256.14 o
   1   3   0       97.64       87.33      2.44 o
   2   3   0     9636.78     9526.72    104.94 o
   3   3   0     4229.55     4276.90     41.80 o
   4   3   0     1858.13     1804.29     24.90 o
   5   3   0       68.49       72.99      3.99 o
   6   3   0     1786.64     1737.50     29.00 o
   7   3   0        8.19       12.56      2.72 o
   8   3   0      578.72      583.96     28.40 o
   9   3   0      445.41      431.89     17.25 o
  -9   4   0      209.95      205.87     16.50 o
  -8   4   0      273.49      296.75     18.71 o
  -7   4   0       45.65       41.86      5.03 o
  -6   4   0      387.32      391.96     12.18 o
  -5   4   0      863.38      834.11     36.57 o
  -4   4   0     1506.97     1481.12     28.97 o
  -3   4   0     2931.68     2858.25     58.93 o
  -2   4   0     5691.44     5491.26    103.10 o
  -1   4   0     1909.21     1937.13     24.20 o
   0   4   0     2207.21     2119.40     22.65 o
   1   4   0      782.17      798.05     11.52 o
   2   4   0     3121.57     2960.04     28.58 o
   3   4   0      302.30      265.20      8.17 o
   4   4   0     4667.97     4678.19     51.53 o
   5   4   0       13.52       10.75      2.62 o
   6   4   0     1210.63     1173.03     22.45 o
   7   4   0      204.85      214.56     10.53 o
   8   4   0      981.79     1011.29     48.46 o
   9   4   0       15.30       13.25      4.50 o
  -9   5   0      310.82      302.53     21.90 o
  -8   5   0       22.11       38.79      9.05 o
  -7   5   0      638.54      668.57     30.57 o
  -6   5   0       49.52       40.39      4.93 o
  -5   5   0     2008.29     1937.14     37.98 o
  -4   5   0       12.40        9.39      3.21 o
  -3   5   0     1730.25     1683.35     40.06 o
  -2   5   0      130.02      131.41      5.50 o
  -1   5   0     9507.69     9632.71    120.25 o
   0   5   0        2.21        8.50      1.19 o
   1   5   0     1615.06     1465.93     15.76 o
   2   5   0       76.08       94.28      3.11 o
   3   5   0     3566.35     3504.56     44.13 o
   4   5   0      151.84      152.67      6.29 o
   5   5   0     1438.56     1354.50     24.54 o
   6   5   0      484.75      477.57     13.19 o
   7   5   0      122.69      129.00      8.59 o
   8   5   0       86.42       84.84      7.82 o
   9   5   0      404.96      423.76     16.93 o
  -9   6   0       70.56       79.47     13.77 o
  -8   6   0      344.83      335.39     23.04 o
  -7   6   0      186.10      164.73     15.97 o
  -6   6   0      230.24      207.23     13.69 o
  -5   6   0      100.53       96.59      8.75 o
  -4   6   0      312.02      335.48     15.46 o
  -3   6   0      227.83      231.81     14.93 o
  -2   6   0     1957.16     2037.65     25.92 o
  -1   6   0     1627.91     1662.70     38.83 o
   0   6   0      346.76      298.59      5.57 o
   1   6   0     3574.91     3663.75     37.01 o
   2   6   0     3790.90     3872.98     41.45 o
   3   6   0     1596.85     1597.21     23.85 o
   4   6   0     2007.19     2019.18     44.26 o
   5   6   0      549.41      586.56     19.92 o
   6   6   0      107.43      109.11     12.82 o
   7   6   0      201.63      196.13     11.10 o
   8   6   0      878.30      865.91     25.32 o
   9   6   0      276.69      296.21     16.35 o
  -8   7   0      680.62      678.07     36.58 o
  -7   7   0        4.52        3.80      6.24 o
  -6   7   0      925.13      946.27     32.68 o
  -5   7   0      429.26      416.94     18.29 o
  -4   7   0      916.01      880.51     29.09 o
  -3   7   0      553.58      610.68     16.16 o
  -2   7   0     2632.03     2638.40     37.83 o
  -1   7   0      420.13      398.07      7.78 o
   0   7   0     2629.22     2626.67     27.26 o
   1   7   0       13.62       18.75      3.70 o
   2   7   0     2939.97     2900.38     32.35 o
   3   7   0     1028.89     1034.52     15.10 o
   4   7   0     2869.14     2908.46     44.59 o
   5   7   0       23.26       15.12      3.11 o
   6   7   0      913.57      878.06     24.45 o
   7   7   0       89.76       79.28      8.19 o
   8   7   0      418.96      444.68     18.18 o
   9   7   0       18.76        9.76      7.32 o
  -8   8   0       73.33       68.22     13.99 o
  -7   8   0      262.81      246.71     21.52 o
  -6   8   0       14.96       13.31      7.22 o
  -5   8   0      866.54      880.83     49.78 o
  -4   8   0      485.88      493.53     21.71 o
  -3   8   0      479.01      462.23     18.21 o
  -2   8   0      121.07      125.00     15.77 o
  -1   8   0     1080.47     1098.99     17.20 o
   0   8   0        0.57        4.75      1.93 o
   1   8   0     3370.01     3346.10     36.11 o
   2   8   0     1603.12     1614.53     22.54 o
   3   8   0      343.44      327.47      8.80 o
   4   8   0      847.71      821.80     18.69 o
   5   8   0      542.24      553.50     22.14 o
   6   8   0      793.58      747.80     23.13 o
   7   8   0      682.84      658.90     22.46 o
   8   8   0      388.51      386.56     17.58 o
  -8   9   0       65.83       69.28     15.13 o
  -7   9   0       29.95       17.57      9.51 o
  -6   9   0      170.92      183.44     20.15 o
  -5   9   0      992.88      931.78     44.57 o
  -4   9   0      272.85      270.98     16.60 o
  -3   9   0      256.22      255.74     20.63 o
  -2   9   0       12.39       10.47      2.01 o
  -1   9   0      115.09      139.80      5.40 o
   0   9   0      760.44      728.62     12.85 o
   1   9   0     5242.63     5075.58     52.80 o
   2   9   0      859.74      858.01     15.10 o
   3   9   0      485.52      537.70     11.71 o
   4   9   0        2.70        2.48      2.74 o
   5   9   0      458.47      480.93     18.10 o
   6   9   0      151.69      150.99     11.35 o
   7   9   0      448.63      435.35     18.63 o
   8   9   0      212.99      196.77     21.68 o
  -7  10   0        2.79        7.91      8.90 o
  -6  10   0      940.11      981.14     50.12 o
  -5  10   0        0.04        7.83      7.38 o
  -4  10   0      668.60      686.88     37.36 o
  -3  10   0      454.38      442.26     15.49 o
  -2  10   0     1550.73     1422.65     87.52 o
  -1  10   0     1213.66     1136.41     49.94 o
   0  10   0     1967.76     1935.78     26.36 o
   1  10   0       18.23       19.26      2.36 o
   2  10   0      371.18      382.87     14.34 o
   3  10   0       86.42       74.31      4.83 o
   4  10   0      918.59      904.49     32.23 o
   5  10   0        0.20        2.22      4.27 o
   6  10   0      443.02      453.75     26.01 o
   7  10   0       98.12      102.61     13.30 o
   8  10   0      311.62      302.30     20.87 o
  -6  11   0       99.26       89.59     18.10 o
  -5  11   0       69.72       52.25     13.46 o
  -4  11   0      384.00      388.04     17.87 o
  -3  11   0        8.19        9.18      3.97 o
  -2  11   0      178.79      196.15     10.48 o
  -1  11   0      172.15      152.55      9.16 o
   0  11   0      963.58      950.89     16.44 o
   1  11   0     1430.43     1476.46     21.91 o
   2  11   0      590.15      556.55     22.10 o
   3  11   0      575.89      615.59     20.46 o
   4  11   0     1142.75     1108.24     71.11 o
   5  11   0       95.99       72.94     19.36 o
   6  11   0      448.37      451.00     31.49 o
   7  11   0      359.93      364.01     24.83 o
  -6  12   0       14.12        5.55      9.73 o
  -5  12   0      337.41      384.21     32.17 o
  -4  12   0        0.34       -2.17      4.21 o
  -3  12   0      410.22      404.97     22.82 o
  -2  12   0      259.53      250.64     14.21 o
  -1  12   0      212.01      225.84      9.37 o
   0  12   0        0.06        6.04      2.45 o
   1  12   0      771.10      810.70     16.06 o
   2  12   0       66.07       62.81      7.96 o
   3  12   0     1309.93     1428.03     33.25 o
   4  12   0      120.79      112.18      9.46 o
   5  12   0      491.56      483.57     25.64 o
   6  12   0       11.88        8.13      7.10 o
  -5  13   0      167.82      148.56     13.86 o
  -4  13   0      503.84      496.01     27.68 o
  -3  13   0       20.60        9.43      6.08 o
  -2  13   0      229.96      218.42     16.35 o
  -1  13   0      142.60      152.59     17.87 o
   0  13   0      590.33      600.81     20.34 o
   1  13   0       29.01       24.48      4.17 o
   2  13   0      338.88      339.50     16.85 o
   3  13   0      141.91      133.04     11.88 o
   4  13   0      311.07      318.01     15.18 o
   5  13   0      148.96      154.82     16.94 o
   6  13   0      164.49      167.45     26.47 o
  -4  14   0      137.68      146.70     16.88 o
  -3  14   0        2.99        4.64      5.93 o
  -2  14   0       93.83       82.29     12.17 o
  -1  14   0      197.72      200.21     23.20 o
   0  14   0      345.33      362.83     13.87 o
   1  14   0        6.74        8.37      5.02 o
   2  14   0      181.59      190.99     14.01 o
   3  14   0       61.17       51.19      8.71 o
   4  14   0      853.99      926.61     40.38 o
   5  14   0      136.24      152.89     12.39 o
  -2  15   0       31.43       15.06      7.07 o
  -1  15   0      383.58      380.03     21.75 o
   0  15   0       45.07       46.68      5.83 o
   1  15   0      249.69      275.61     19.01 o
   2  15   0       34.25       32.93      8.75 o
   3  15   0      349.15      340.08     19.12 o
  -2 -15   1       29.88       29.89      8.97 o
  -1 -15   1      118.49      119.70     13.39 o
   0 -15   1      179.87      189.13     10.14 o
   1 -15   1      326.46      288.62     19.24 o
  -4 -14   1      210.71      220.65     34.41 o
  -3 -14   1       58.18       71.99     10.05 o
  -2 -14   1      299.53      290.46     20.99 o
  -1 -14   1       13.92       16.73      6.31 o
   0 -14   1      451.08      507.80     23.65 o
   1 -14   1       79.84       67.00     10.65 o
   2 -14   1      387.25      375.77     23.04 o
   3 -14   1       37.07       40.46     10.42 o
  -5 -13   1        4.33        1.03     12.21 o
  -4 -13   1      521.19      564.60     26.10 o
  -3 -13   1      188.90      165.52     13.30 o
  -2 -13   1      280.16      263.65     36.01 o
  -1 -13   1      260.14      276.37     11.15 o
   0 -13   1      390.37      385.49     14.36 o
   1 -13   1      185.02      188.15     18.06 o
   2 -13   1      649.23      658.23     30.65 o
   3 -13   1       64.31       73.16     11.94 o
   4 -13   1      391.97      380.71     24.56 o
   5 -13   1        0.29        3.08      6.23 o
  -6 -12   1      137.06      140.56     16.72 o
  -5 -12   1      908.36      970.65     38.24 o
  -4 -12   1       52.47       54.78      7.50 o
  -3 -12   1      234.34      241.28     19.87 o
  -2 -12   1        0.29        5.27      3.56 o
  -1 -12   1      439.83      461.75     12.33 o
   0 -12   1       32.62       33.34      4.94 o
   1 -12   1      954.80     1015.38     22.81 o
   2 -12   1        0.44        2.66      4.49 o
   3 -12   1       42.37       47.30     10.04 o
   4 -12   1      204.74      202.37     17.00 o
   5 -12   1       89.86       85.77     11.00 o
  -7 -11   1       25.34       45.53     12.85 o
  -6 -11   1      140.80      143.14     15.61 o
  -5 -11   1      440.48      444.41     23.77 o
  -4 -11   1      133.96      114.67      9.07 o
  -3 -11   1      521.52      489.05     16.84 o
  -2 -11   1      689.86      702.35     21.02 o
  -1 -11   1       14.79       16.69      2.81 o
   0 -11   1      171.23      180.84      6.68 o
   1 -11   1      362.17      347.07     19.08 o
   2 -11   1      572.80      599.29     22.31 o
   3 -11   1      772.40      816.29     39.13 o
   4 -11   1      754.94      737.05     25.97 o
   5 -11   1       18.27       19.16     10.50 o
   6 -11   1      245.80      212.87     25.10 o
  -7 -10   1        0.16        0.32      4.22 o
  -6 -10   1      813.19      848.11     40.57 o
  -5 -10   1       30.02       30.53      7.56 o
  -4 -10   1      601.01      609.29     26.24 o
  -3 -10   1        3.12        2.35      1.92 o
  -2 -10   1      827.64      865.92     19.18 o
  -1 -10   1        8.54        6.56      1.86 o
   0 -10   1     1805.63     1793.07     26.97 o
   1 -10   1      326.80      324.30     15.87 o
   2 -10   1     1613.37     1638.53     34.85 o
   3 -10   1      218.23      215.00     11.22 o
   4 -10   1      879.01      927.65     28.65 o
   5 -10   1       10.24        4.11      7.38 o
   6 -10   1      738.39      705.83     41.98 o
   7 -10   1        2.92       -2.74      7.76 o
  -8  -9   1      237.31      223.92     15.31 o
  -7  -9   1      691.72      697.31     24.55 o
  -6  -9   1      148.28      153.37     11.81 o
  -5  -9   1     1074.60     1055.01     29.06 o
  -4  -9   1       84.69       80.67      7.58 o
  -3  -9   1      947.81      945.82     17.48 o
  -2  -9   1       64.97       70.90      4.46 o
  -1  -9   1      247.79      262.40      6.67 o
   0  -9   1      253.93      267.10      7.68 o
   1  -9   1      586.09      579.57     16.46 o
   2  -9   1      255.72      265.53     20.55 o
   3  -9   1      585.63      580.74     25.74 o
   4  -9   1      612.74      605.35     26.27 o
   5  -9   1      423.32      417.75     28.90 o
   6  -9   1      191.86      162.37     19.62 o
   7  -9   1        6.73        8.21      8.52 o
  -8  -8   1      107.91      105.20     10.94 o
  -7  -8   1      231.01      229.88     13.71 o
  -6  -8   1       65.48       69.17      8.05 o
  -5  -8   1      759.36      773.77     19.20 o
  -4  -8   1      848.42      790.51     18.67 o
  -3  -8   1     1967.13     2007.54     31.52 o
  -2  -8   1       38.65       35.19      3.12 o
  -1  -8   1     1284.36     1263.40     17.03 o
   0  -8   1      244.05      240.64      6.10 o
   1  -8   1     1204.59     1174.53     17.16 o
   2  -8   1     1038.05      971.07     16.90 o
   3  -8   1      373.64      377.91     10.71 o
   4  -8   1      199.28      198.27     18.40 o
   5  -8   1     1303.14     1216.92     39.39 o
   6  -8   1      137.49      131.72     16.88 o
   7  -8   1      278.13      264.89     22.74 o
   8  -8   1       99.10      127.01     18.33 o
  -9  -7   1        7.33        7.75      5.35 o
  -8  -7   1     1102.32     1067.43     30.56 o
  -7  -7   1      366.85      338.29     15.36 o
  -6  -7   1      899.11      888.73     25.24 o
  -5  -7   1      166.24      138.90      8.31 o
  -4  -7   1     1756.48     1784.10     31.17 o
  -3  -7   1      484.64      437.55      9.08 o
  -2  -7   1     2006.61     2020.95     29.33 o
  -1  -7   1        6.73        9.37      1.58 o
   0  -7   1     1134.83     1133.25     21.37 o
   1  -7   1      239.46      260.48      6.30 o
   2  -7   1     1953.40     2001.14     27.00 o
   3  -7   1       73.70       99.34      6.66 o
   4  -7   1     1769.29     1747.18     46.63 o
   5  -7   1        5.29        6.43      4.02 o
   6  -7   1      604.13      607.50     32.55 o
   7  -7   1      640.47      589.55     33.01 o
   8  -7   1      434.94      451.52     29.74 o
  -9  -6   1      228.71      214.52     13.64 o
  -8  -6   1      380.37      398.46     27.14 o
  -7  -6   1      188.51      203.18     11.75 o
  -6  -6   1      601.06      589.34     15.93 o
  -5  -6   1      343.16      335.81     11.03 o
  -4  -6   1      642.32      594.52     14.63 o
  -3  -6   1      737.89      734.30      9.86 o
  -2  -6   1     2618.30     2654.77     27.70 o
  -1  -6   1     2160.70     2250.00     26.02 o
   0  -6   1     1206.54     1199.15     14.42 o
   1  -6   1     2904.00     2875.94     32.66 o
   2  -6   1      681.86      672.68     15.88 o
   3  -6   1      415.40      408.07     11.98 o
   4  -6   1      961.30      972.20     29.95 o
   5  -6   1     1035.87     1025.27     32.24 o
   6  -6   1     1137.37     1083.49     34.66 o
   7  -6   1       44.98       38.79      9.89 o
   8  -6   1      287.98      280.10     21.67 o
   9  -6   1       58.62       59.09     12.70 o
  -9  -5   1      508.97      514.66     19.38 o
  -8  -5   1       11.34       10.91      4.29 o
  -7  -5   1      909.56      897.13     21.03 o
  -6  -5   1      790.85      757.96     18.00 o
  -5  -5   1      513.23      507.21     13.37 o
  -4  -5   1        0.16        2.84      1.77 o
  -3  -5   1     4216.23     4229.66     52.70 o
  -2  -5   1      243.50      302.65      6.17 o
  -1  -5   1     1402.04     1372.92     15.19 o
   0  -5   1      264.00      305.67      6.97 o
   1  -5   1     3702.49     3858.68     38.60 o
   2  -5   1        2.53        1.81      1.31 o
   3  -5   1     2025.68     1977.25     41.17 o
   4  -5   1       83.96      103.51     12.43 o
   5  -5   1     2035.21     2030.81     39.52 o
   6  -5   1        9.43        6.21      3.76 o
   7  -5   1      702.47      694.12     31.56 o
   8  -5   1        0.99       -1.75      4.87 o
   9  -5   1       45.84       52.63     11.10 o
  -9  -4   1       81.97       74.13     10.59 o
  -8  -4   1     1206.91     1249.88     30.44 o
  -7  -4   1       85.13       84.68      8.25 o
  -6  -4   1      940.28      972.43     20.48 o
  -5  -4   1      627.02      635.11     14.75 o
  -4  -4   1     1824.91     1800.00     25.90 o
  -3  -4   1     1988.68     1937.06     26.70 o
  -2  -4   1     1471.96     1425.62     17.05 o
  -1  -4   1      347.98      371.96      6.08 o
   0  -4   1      609.33      563.90      7.52 o
   1  -4   1      196.85      213.00      7.01 o
   2  -4   1     4135.99     4046.53     61.95 o
   3  -4   1     1297.83     1271.58     26.37 o
   4  -4   1     3541.29     3491.55     57.66 o
   5  -4   1      596.02      596.34     32.41 o
   6  -4   1      336.81      326.53     12.32 o
   7  -4   1      313.61      313.20     13.40 o
   8  -4   1      604.41      612.29     28.44 o
   9  -4   1        6.59       10.57      6.69 o
  -9  -3   1        1.57       -0.77      3.48 o
  -8  -3   1      359.20      397.80     12.87 o
  -7  -3   1      192.12      187.40     11.55 o
  -6  -3   1     2454.47     2488.96     39.34 o
  -5  -3   1      336.14      351.56      9.81 o
  -4  -3   1     7971.42     7895.54     83.21 o
  -3  -3   1     1062.29     1056.10     16.05 o
  -2  -3   1       25.77       14.17      1.81 o
  -1  -3   1     1909.17     2079.83     24.15 o
   0  -3   1     3707.26     3574.20     39.40 o
   1  -3   1     1852.62     1915.43     24.87 o
   2  -3   1     4651.02     4578.58     68.83 o
   3  -3   1      791.86      801.10     15.86 o
   4  -3   1     2781.93     2927.80     36.25 o
   5  -3   1      406.45      411.40     12.23 o
   6  -3   1      875.45      913.84     19.53 o
   7  -3   1       76.09       76.34     11.99 o
   8  -3   1      416.80      432.88     21.22 o
   9  -3   1       19.79       17.04      6.31 o
 -10  -2   1        8.85        4.94      4.71 o
  -9  -2   1      152.29      151.93     10.62 o
  -8  -2   1       39.99       33.54      4.76 o
  -7  -2   1      886.13      891.99     19.02 o
  -6  -2   1      404.70      410.22     12.73 o
  -5  -2   1     1415.74     1491.76     24.82 o
  -4  -2   1      710.37      784.45     12.39 o
  -3  -2   1     3213.76     3149.66     38.45 o
  -2  -2   1     3096.09     3159.60     37.89 o
  -1  -2   1     2334.65     2309.97     23.78 o
   0  -2   1     2521.55     2443.62     72.89 o
   1  -2   1      123.23      134.80      8.66 o
   2  -2   1     2988.64     3279.42     62.25 o
   3  -2   1     6166.92     6544.99     74.71 o
   4  -2   1     1264.27     1304.17     16.16 o
   5  -2   1     2161.53     2165.71     24.20 o
   6  -2   1      635.16      624.50     14.13 o
   7  -2   1     1017.55     1020.18     21.17 o
   8  -2   1       75.45       75.06      7.91 o
   9  -2   1      887.61      908.28     33.31 o
 -10  -1   1       94.24       89.30      9.04 o
  -9  -1   1      117.22      122.04      9.26 o
  -8  -1   1      712.06      719.60     19.34 o
  -7  -1   1      665.85      651.51     14.93 o
  -6  -1   1      763.24      818.12     23.81 o
  -5  -1   1     4236.18     4178.61     68.18 o
  -4  -1   1     2930.53     3019.11     50.13 o
  -3  -1   1     2034.17     2082.58     35.18 o
  -2  -1   1      997.06      966.63     11.27 o
  -1  -1   1     4041.24     4054.99     42.74 o
   0  -1   1     1797.25     1863.79     28.95 o
   1  -1   1     9136.13     9152.88    115.58 o
   2  -1   1    19179.17    19691.60    270.41 o
   3  -1   1       57.96       92.53      3.79 o
   4  -1   1     3247.55     3242.69     44.51 o
   5  -1   1     1198.91     1220.81     19.70 o
   6  -1   1       17.51       19.04      2.98 o
   7  -1   1      529.73      531.37     18.99 o
   8  -1   1      228.54      228.43      8.61 o
   9  -1   1      116.52      122.59      9.51 o
  10  -1   1       52.37       46.62      7.61 o
 -10   0   1      437.10      462.06     28.22 o
  -9   0   1        2.35        2.85      6.12 o
  -8   0   1     1473.34     1502.52     32.10 o
  -7   0   1        0.07        0.19      1.90 o
  -6   0   1      983.23      947.52     20.88 o
  -5   0   1        8.94        7.03      2.28 o
  -4   0   1     9436.42     9259.96    117.53 o
  -3   0   1       21.86       24.43      2.64 o
  -2   0   1     2228.80     2304.04     25.87 o
  -1   0   1        2.58       -1.20      0.60 o
   1   0   1       93.38       47.76      7.30 o
   2   0   1    12004.45    12701.97    178.73 o
   3   0   1        0.01        1.04      1.36 o
   4   0   1     2043.12     2081.55     31.83 o
   5   0   1        6.43        9.13      2.32 o
   6   0   1     2225.43     2328.25     28.66 o
   7   0   1        9.04        6.84      3.59 o
   8   0   1      569.51      607.69     21.82 o
 -10   1   1      104.04       94.68     10.88 o
  -9   1   1      935.74     1012.88     31.11 o
  -8   1   1      331.90      335.05     13.55 o
  -7   1   1      547.84      573.25     14.25 o
  -6   1   1      150.13      170.58      4.70 o
  -5   1   1      634.28      668.44     15.48 o
  -4   1   1       24.41       40.44      2.55 o
  -3   1   1     1190.75     1220.06     19.81 o
  -2   1   1    13351.13    13156.03    275.06 o
  -1   1   1      409.55      427.60      7.24 o
   0   1   1     6864.50     5713.45    329.00 o
   1   1   1     3324.31     3451.67     50.41 o
   2   1   1      434.18      469.23      7.78 o
   3   1   1     4852.95     4854.80     62.99 o
   4   1   1      992.05      961.81     17.85 o
   5   1   1     1560.94     1638.53     28.01 o
   6   1   1     1448.90     1483.66     27.73 o
   7   1   1     1194.35     1243.08     26.21 o
   8   1   1      440.34      460.21     22.35 o
   9   1   1      537.94      567.27     37.34 o
  -9   2   1      142.77      149.83     10.80 o
  -8   2   1      194.54      195.30     10.98 o
  -7   2   1     1839.02     1877.32     33.37 o
  -6   2   1      361.33      380.59     10.60 o
  -5   2   1     2909.50     2879.84     33.70 o
  -4   2   1     1635.02     1667.75     20.54 o
  -3   2   1     1239.31     1254.53     16.26 o
  -2   2   1      598.57      612.67     18.94 o
  -1   2   1     5415.91     5570.81     81.36 o
   0   2   1     6699.27     5899.64    106.55 o
   1   2   1     1214.89     1257.54     13.40 o
   2   2   1       59.44       75.86      2.76 o
   3   2   1     1527.06     1504.74     23.14 o
   4   2   1     1663.86     1754.90     27.85 o
   5   2   1     3140.75     3136.04     53.45 o
   6   2   1      480.06      490.71     15.94 o
   7   2   1     1077.75     1095.45     27.69 o
   8   2   1      144.16      145.96     13.81 o
   9   2   1      275.12      311.20     29.20 o
  -9   3   1        9.11        4.41      5.02 o
  -8   3   1     1583.03     1602.11     53.20 o
  -7   3   1      116.09      110.46      6.84 o
  -6   3   1      568.85      538.45     14.70 o
  -5   3   1      392.29      407.60     10.92 o
  -4   3   1     3452.71     3563.54     54.82 o
  -3   3   1      839.95      873.70     21.80 o
  -2   3   1     7576.36     7382.72    133.21 o
  -1   3   1     2064.23     1987.92     38.94 o
   0   3   1     5558.41     5214.88     70.38 o
   1   3   1      693.22      752.03      7.93 o
   2   3   1     7514.19     7323.05     72.86 o
   3   3   1      217.14      219.81      5.81 o
   4   3   1      307.75      274.67      7.01 o
   5   3   1      970.58      943.67     16.90 o
   6   3   1     3542.80     3600.21     62.37 o
   7   3   1      122.30      120.31     10.27 o
   8   3   1      984.84      936.26     33.50 o
   9   3   1       46.43       48.55      5.74 o
  10   3   1      101.90      110.73     21.37 o
  -9   4   1      397.05      407.94     23.65 o
  -8   4   1      743.30      718.82     24.95 o
  -7   4   1      324.93      353.10     16.73 o
  -6   4   1     1687.97     1658.83     44.07 o
  -5   4   1      369.70      382.38     11.23 o
  -4   4   1      516.41      515.29     19.76 o
  -3   4   1     1743.06     1736.10     40.23 o
  -2   4   1     5496.24     5480.92    144.31 o
  -1   4   1     2727.99     2833.97     54.15 o
   0   4   1     4763.05     4575.56     46.24 o
   1   4   1      110.62      109.41      2.77 o
   2   4   1       11.84        3.62      1.19 o
   3   4   1      252.31      228.52      4.44 o
   4   4   1      885.52      892.92     12.40 o
   5   4   1     1183.62     1178.19     15.66 o
   6   4   1     1812.82     1816.51     30.06 o
   7   4   1      120.16      122.33      6.29 o
   8   4   1      668.71      690.32     19.07 o
   9   4   1       73.44       64.81      6.61 o
  -9   5   1      620.02      567.12     30.19 o
  -8   5   1       16.22       21.22      7.53 o
  -7   5   1      154.96      156.10     10.35 o
  -6   5   1        0.39        2.79      2.46 o
  -5   5   1     1358.85     1329.02     28.92 o
  -4   5   1      224.70      196.29     22.51 o
  -3   5   1     2751.34     2677.98     57.20 o
  -2   5   1      772.29      839.39     23.11 o
  -1   5   1     2502.90     2513.09     27.77 o
   0   5   1      197.55      207.63      3.90 o
   1   5   1     4888.33     4900.93     45.07 o
   2   5   1      307.72      369.04      6.10 o
   3   5   1     1981.54     1998.53     24.17 o
   4   5   1      223.20      232.38      6.37 o
   5   5   1     3331.01     3260.73     47.63 o
   6   5   1      179.87      161.64     10.26 o
   7   5   1      461.23      449.98     18.94 o
   8   5   1      473.00      456.21     15.99 o
   9   5   1      565.92      595.20     19.60 o
  -9   6   1      107.15      101.76     14.83 o
  -8   6   1      140.84      183.06     17.57 o
  -7   6   1      302.49      303.56     15.90 o
  -6   6   1      613.09      605.29     17.16 o
  -5   6   1      151.93      156.97     11.31 o
  -4   6   1     2750.19     2796.78     73.73 o
  -3   6   1     1751.34     1758.40     55.33 o
  -2   6   1     1526.33     1518.26     22.84 o
  -1   6   1      419.02      366.28      9.76 o
   0   6   1     1773.46     1804.75     18.32 o
   1   6   1     1753.32     1753.92     17.48 o
   2   6   1     2069.29     2083.35     25.00 o
   3   6   1      777.42      720.65     11.80 o
   4   6   1     2330.55     2333.45     31.41 o
   5   6   1      573.45      569.12     18.28 o
   6   6   1      523.73      513.85     16.37 o
   7   6   1      168.21      157.93     12.02 o
   8   6   1      239.18      234.56     12.33 o
   9   6   1      131.67      140.56     10.55 o
  -8   7   1      269.82      250.59     20.99 o
  -7   7   1       19.75       13.69      7.15 o
  -6   7   1     1204.04     1222.53     27.40 o
  -5   7   1     1409.08     1412.75     40.38 o
  -4   7   1     1363.72     1334.51     37.41 o
  -3   7   1       10.93       12.43      2.32 o
  -2   7   1     1854.35     1831.14     29.22 o
  -1   7   1      113.99      130.38      4.13 o
   0   7   1     3128.97     3123.02     29.77 o
   1   7   1      307.89      365.65      6.07 o
   2   7   1      662.00      698.24      9.97 o
   3   7   1        5.85        7.13      2.13 o
   4   7   1     1808.82     1729.67     29.24 o
   5   7   1      331.46      333.14     10.63 o
   6   7   1     2117.27     2181.68     44.27 o
   7   7   1      216.90      218.12     12.05 o
   8   7   1      580.59      601.49     38.11 o
   9   7   1      187.73      182.54     12.71 o
  -8   8   1      145.88       81.15     14.98 o
  -7   8   1      257.81      259.56     21.90 o
  -6   8   1       65.17       54.30     11.48 o
  -5   8   1      607.83      652.10     26.14 o
  -4   8   1      877.89      896.21     30.33 o
  -3   8   1     2851.20     2809.50     94.54 o
  -2   8   1      494.75      470.41     11.93 o
  -1   8   1       74.99       77.79      3.87 o
   0   8   1     1236.02     1274.62     17.24 o
   1   8   1     1039.21     1024.01     14.92 o
   2   8   1      510.43      506.07      9.96 o
   3   8   1     2829.42     2777.45     49.49 o
   4   8   1        2.29       -0.34      1.87 o
   5   8   1     1202.97     1223.12     29.55 o
   6   8   1      351.80      345.61     14.70 o
   7   8   1      333.23      334.96     18.33 o
   8   8   1       53.15       48.12      8.03 o
   9   8   1      301.68      308.45     16.50 o
  -8   9   1      130.71      126.32     18.94 o
  -7   9   1      653.98      655.03     38.10 o
  -6   9   1      164.43      186.55     20.23 o
  -5   9   1        2.18        2.99      4.68 o
  -4   9   1      555.62      539.64     23.60 o
  -3   9   1      938.60      941.81     28.23 o
  -2   9   1      927.88      915.30     22.46 o
  -1   9   1     1641.29     1689.45     22.53 o
   0   9   1      267.07      252.98      6.31 o
   1   9   1        5.45        5.95      1.40 o
   2   9   1      332.04      342.86     14.34 o
   3   9   1      201.61      229.31      6.90 o
   4   9   1      289.69      317.17     16.63 o
   5   9   1     1254.66     1159.71     36.48 o
   6   9   1       14.91        7.73      4.18 o
   7   9   1      331.20      312.79     19.45 o
   8   9   1       94.56      100.81     12.74 o
  -7  10   1       34.53       17.95      9.81 o
  -6  10   1      445.13      451.59     31.71 o
  -5  10   1      102.85       80.39     14.98 o
  -4  10   1     1330.17     1342.74     50.84 o
  -3  10   1       36.46       19.34      8.43 o
  -2  10   1     1289.60     1241.59     23.70 o
  -1  10   1      747.35      710.09     14.09 o
   0  10   1     2229.02     2258.97     29.22 o
   1  10   1       53.80       58.96      3.48 o
   2  10   1     1588.59     1612.81     28.09 o
   3  10   1       29.27       35.15      3.76 o
   4  10   1      644.41      601.19     36.24 o
   5  10   1        0.16        3.49      5.97 o
   6  10   1      757.37      743.92     30.05 o
   7  10   1      107.45      103.43     12.70 o
   8  10   1      631.37      690.27     30.95 o
  -7  11   1      192.18      188.23     24.26 o
  -6  11   1      105.98       74.15     16.05 o
  -5  11   1      149.37      159.18     20.99 o
  -4  11   1      558.67      586.69     28.14 o
  -3  11   1      238.22      228.13     11.41 o
  -2  11   1     1413.47     1429.86     53.14 o
  -1  11   1      392.20      406.52     13.72 o
   0  11   1      509.86      531.67     11.95 o
   1  11   1      226.04      224.56      6.82 o
   2  11   1      451.08      445.46     25.93 o
   3  11   1      298.79      344.38     13.52 o
   4  11   1      579.70      599.46     26.07 o
   5  11   1      311.56      275.40     18.27 o
   6  11   1      186.20      196.18     45.36 o
   7  11   1      390.33      429.91     43.65 o
  -6  12   1      103.01       85.03     17.87 o
  -5  12   1      118.14      144.73     21.75 o
  -4  12   1      104.30       99.94     10.61 o
  -3  12   1      384.19      383.15     21.60 o
  -2  12   1      325.37      308.19     15.40 o
  -1  12   1      296.80      334.91     10.55 o
   0  12   1        3.67        5.98      2.51 o
   1  12   1      811.11      822.20     17.23 o
   2  12   1       22.99       15.45      4.21 o
   3  12   1      297.99      315.43     13.64 o
   4  12   1      148.51      146.59     11.32 o
   5  12   1      223.59      213.23     17.80 o
   6  12   1       44.66       21.47      7.99 o
   7  12   1      510.91      509.49     27.69 o
  -5  13   1      125.04      114.73     12.25 o
  -4  13   1      540.38      495.48     27.15 o
  -3  13   1        0.92        0.23      4.87 o
  -2  13   1      388.81      391.44     22.21 o
  -1  13   1       64.23       74.30     10.54 o
   0  13   1      909.25      947.83     24.52 o
   1  13   1      117.48      126.38      7.44 o
   2  13   1      161.05      165.75     11.90 o
   3  13   1      146.83      132.94     10.20 o
   4  13   1      194.75      213.86     12.42 o
   5  13   1      126.69      123.52     15.41 o
   6  13   1      684.22      699.55     33.13 o
  -4  14   1      333.92      385.43     24.72 o
  -3  14   1       55.22       59.70     11.10 o
  -2  14   1      337.03      308.46     20.00 o
  -1  14   1       14.71       24.61      4.45 o
   0  14   1      459.83      459.56     15.80 o
   1  14   1       82.32       88.07     11.56 o
   2  14   1      518.10      507.38     21.45 o
   3  14   1        0.27        1.37      4.31 o
   4  14   1      499.39      480.90     32.86 o
   5  14   1       56.58       47.30     11.11 o
  -3  15   1      520.31      533.73     28.98 o
  -2  15   1       37.04       51.26     10.04 o
  -1  15   1      115.26      110.43     12.47 o
   0  15   1       34.12       33.08      5.24 o
   1  15   1      525.80      534.79     27.23 o
   2  15   1      190.08      213.32     17.34 o
   3  15   1      124.16      130.92     29.55 o
   4  15   1        6.80        6.30      5.60 o
  -1  16   1       26.85       28.90      8.37 o
   0  16   1      169.59      173.09     14.30 o
   1  16   1      350.89      363.68     22.28 o
   2  16   1       34.88       40.46     10.04 o
  -3 -14   2      307.10      323.44     37.95 o
  -2 -14   2      902.06      956.30     42.66 o
  -1 -14   2      166.74      185.03     15.51 o
   0 -14   2      100.25       94.41      8.90 o
   1 -14   2        4.04        6.46      5.63 o
   2 -14   2      500.24      492.13     27.00 o
   3 -14   2       97.37       97.12     14.45 o
  -5 -13   2       49.47       34.89     11.19 o
  -4 -13   2      365.99      363.13     19.63 o
  -3 -13   2      298.44      323.68     30.91 o
  -2 -13   2      211.10      210.90     23.58 o
  -1 -13   2       51.69       50.73      9.20 o
   0 -13   2      232.32      228.66     15.02 o
   1 -13   2       19.73       12.78      5.86 o
   2 -13   2      348.67      367.56     22.28 o
   3 -13   2      110.35      102.90     14.15 o
   4 -13   2       16.95       31.49     10.11 o
  -6 -12   2        0.54        1.57      8.10 o
  -5 -12   2       46.88       24.62      8.87 o
  -4 -12   2       26.97       33.88      6.22 o
  -3 -12   2      651.95      662.36     25.13 o
  -2 -12   2       12.90        8.70      8.44 o
  -1 -12   2      861.92      922.88     23.23 o
   0 -12   2        4.81       10.19      3.10 o
   1 -12   2      202.73      213.88     10.01 o
   2 -12   2       13.26       19.09      6.46 o
   3 -12   2      210.62      215.61     17.34 o
   4 -12   2      125.52      125.49     12.41 o
   5 -12   2      367.87      402.69     20.64 o
  -6 -11   2      156.40      140.51     16.00 o
  -5 -11   2      251.14      214.48     18.24 o
  -4 -11   2      367.85      399.52     15.93 o
  -3 -11   2      220.91      179.59     17.72 o
  -2 -11   2     1583.59     1650.93     38.04 o
  -1 -11   2     1136.10     1200.12     23.33 o
   0 -11   2      471.89      459.92     12.52 o
   1 -11   2      505.12      530.79     24.69 o
   2 -11   2      709.40      699.44     36.24 o
   3 -11   2       28.91       16.56      7.68 o
   4 -11   2      320.30      320.20     16.96 o
   5 -11   2       37.90       26.47     12.02 o
   6 -11   2      183.33      163.97     23.73 o
  -7 -10   2       22.61       16.86      6.55 o
  -6 -10   2      851.11      861.07     34.81 o
  -5 -10   2      118.67      116.35     13.56 o
  -4 -10   2      767.43      697.32     20.73 o
  -3 -10   2       74.83       85.13      6.50 o
  -2 -10   2      673.81      670.10     17.04 o
  -1 -10   2       29.94       22.51      2.82 o
   0 -10   2      689.07      691.26     14.34 o
   1 -10   2       48.35       57.76      5.02 o
   2 -10   2     1191.91     1202.01     39.36 o
   3 -10   2      437.81      430.56     19.49 o
   4 -10   2      543.17      571.30     21.97 o
   5 -10   2      205.47      167.77     21.45 o
   6 -10   2      440.04      398.97     31.49 o
   7 -10   2        0.15       -0.91      7.61 o
  -8  -9   2       25.04       15.65      6.31 o
  -7  -9   2      277.70      259.08     15.66 o
  -6  -9   2      107.32      116.34     10.86 o
  -5  -9   2      528.53      506.48     19.29 o
  -4  -9   2      415.35      383.32     15.31 o
  -3  -9   2     1076.96     1135.70     20.33 o
  -2  -9   2       10.81        4.95      2.10 o
  -1  -9   2      313.43      327.23      8.24 o
   0  -9   2      636.90      640.96     13.14 o
   1  -9   2     2536.58     2502.01     48.02 o
   2  -9   2      697.29      679.34     22.78 o
   3  -9   2       34.70       39.53      6.41 o
   4  -9   2        5.49        4.45      4.76 o
   5  -9   2       85.41       76.28     14.68 o
   6  -9   2      105.47      105.03     17.49 o
   7  -9   2      697.01      700.81     41.45 o
  -8  -8   2       23.46       24.10      6.41 o
  -7  -8   2      513.14      523.66     20.66 o
  -6  -8   2      602.55      586.47     21.06 o
  -5  -8   2      834.04      833.64     23.08 o
  -4  -8   2      590.47      595.54     16.17 o
  -3  -8   2      638.99      693.28     13.99 o
  -2  -8   2      853.51      853.81     12.63 o
  -1  -8   2      676.40      640.13     11.65 o
   0  -8   2     1012.91     1004.69     17.04 o
   1  -8   2     2591.86     2582.99     31.79 o
   2  -8   2       44.76       35.95      4.95 o
   3  -8   2      421.63      445.66     12.06 o
   4  -8   2      532.85      525.00     23.53 o
   5  -8   2      233.09      223.12     16.04 o
   6  -8   2      500.50      475.85     30.88 o
   7  -8   2      425.52      426.88     29.89 o
   8  -8   2       19.87        6.16      8.37 o
  -8  -7   2      685.07      673.72     23.94 o
  -7  -7   2       22.77        8.79      6.02 o
  -6  -7   2     1334.91     1314.20     27.66 o
  -5  -7   2      270.53      231.84      9.95 o
  -4  -7   2     2028.52     1965.31     34.32 o
  -3  -7   2       66.98       64.66      4.76 o
  -2  -7   2     2782.33     2799.13     30.77 o
  -1  -7   2      413.22      398.42      8.26 o
   0  -7   2     4231.30     4268.37     48.93 o
   1  -7   2        0.72        1.70      1.15 o
   2  -7   2     1056.44     1081.57     22.89 o
   3  -7   2      213.23      187.00      8.80 o
   4  -7   2      842.94      826.06     29.12 o
   5  -7   2       60.62       75.65     17.61 o
   6  -7   2      803.43      791.54     39.01 o
   7  -7   2      148.13      130.05     16.96 o
   8  -7   2      317.25      307.40     24.56 o
  -9  -6   2      310.89      308.16     16.59 o
  -8  -6   2      160.79      159.01     11.88 o
  -7  -6   2      528.04      498.09     18.69 o
  -6  -6   2     1149.79     1127.55     24.43 o
  -5  -6   2      630.73      595.63     15.74 o
  -4  -6   2       53.68       62.40      5.17 o
  -3  -6   2     1382.12     1353.93     17.21 o
  -2  -6   2     2352.90     2343.79     23.05 o
  -1  -6   2      720.22      677.72     16.74 o
   0  -6   2     4371.61     4445.08     45.09 o
   1  -6   2     1934.36     1871.57     22.55 o
   2  -6   2      264.96      268.25     10.58 o
   3  -6   2      614.10      586.86     17.45 o
   4  -6   2      891.16      949.97     30.29 o
   5  -6   2        5.19        5.59      4.04 o
   6  -6   2      312.45      296.75     17.12 o
   7  -6   2      239.09      194.08     17.57 o
   8  -6   2      110.95       94.38     14.15 o
  -9  -5   2      337.17      344.64     16.69 o
  -8  -5   2       29.09       19.67      5.98 o
  -7  -5   2      880.57      904.61     21.76 o
  -6  -5   2       40.03       36.65      4.57 o
  -5  -5   2       86.05       81.98      5.94 o
  -4  -5   2      534.17      491.05     12.87 o
  -3  -5   2     3124.16     3111.59     34.22 o
  -2  -5   2      492.07      515.76      8.59 o
  -1  -5   2     7272.81     7225.70     64.93 o
   0  -5   2       69.30       83.93      2.95 o
   1  -5   2     1153.93     1121.98     14.05 o
   2  -5   2        7.31        6.19      2.41 o
   3  -5   2     4464.28     4645.90     78.44 o
   4  -5   2       54.58       53.32      5.24 o
   5  -5   2      505.47      529.76     20.74 o
   6  -5   2       94.19       84.41     12.51 o
   7  -5   2      783.50      792.91     35.59 o
   8  -5   2       17.68       20.99      7.76 o
   9  -5   2      311.15      345.88     24.03 o
  -9  -4   2      333.92      344.87     15.96 o
  -8  -4   2     1166.56     1237.87     31.22 o
  -7  -4   2       38.85       38.09      4.78 o
  -6  -4   2     1841.06     1787.81     31.98 o
  -5  -4   2      256.59      266.85     11.50 o
  -4  -4   2     3348.52     3327.13     48.53 o
  -3  -4   2       17.94        8.37      1.75 o
  -2  -4   2     7905.08     7798.12     83.20 o
  -1  -4   2      229.22      210.26      4.68 o
   0  -4   2     1711.70     1705.32     16.61 o
   1  -4   2       86.88       71.40      2.68 o
   2  -4   2     1262.81     1253.63     23.78 o
   3  -4   2      933.96      965.34     19.91 o
   4  -4   2     1638.94     1618.47     25.73 o
   5  -4   2      428.52      409.48     16.56 o
   6  -4   2      794.18      816.91     26.30 o
   7  -4   2      232.06      268.64     13.02 o
   8  -4   2      183.96      191.27     15.44 o
   9  -4   2      157.59      188.00     16.50 o
  -9  -3   2      129.30      110.33     10.66 o
  -8  -3   2      266.15      278.56     14.16 o
  -7  -3   2      369.93      369.99     12.13 o
  -6  -3   2      935.62      913.62     19.66 o
  -5  -3   2      384.60      376.87     10.79 o
  -4  -3   2     1310.37     1280.84     19.93 o
  -3  -3   2      316.25      277.15      6.95 o
  -2  -3   2     5119.28     5015.35     54.55 o
  -1  -3   2     2461.15     2440.37     25.45 o
   0  -3   2    13983.64    13349.33    160.49 o
   1  -3   2      303.04      301.79      6.67 o
   2  -3   2     4074.05     3990.69     61.51 o
   3  -3   2      258.16      310.34      7.53 o
   4  -3   2     3105.19     3172.19     43.93 o
   5  -3   2      102.82      109.21      8.42 o
   6  -3   2     2276.89     2289.84     52.57 o
   7  -3   2      115.37      113.56      8.03 o
   8  -3   2      216.93      198.72     14.37 o
   9  -3   2       75.13       62.51      9.81 o
  -9  -2   2      285.34      325.66     16.51 o
  -8  -2   2       39.45       40.71      5.05 o
  -7  -2   2     1133.04     1166.73     23.84 o
  -6  -2   2      804.16      764.17     24.58 o
  -5  -2   2     1903.73     1896.38     30.85 o
  -4  -2   2       19.33       18.28      2.10 o
  -3  -2   2     6590.88     6851.84     79.44 o
  -2  -2   2       53.50       51.12      2.85 o
  -1  -2   2    11639.38    11386.75    176.79 o
   0  -2   2     2320.86     2339.30     62.69 o
   1  -2   2     1050.00     1013.52     14.41 o
   2  -2   2     2094.94     2224.35     40.99 o
   3  -2   2     3828.24     4059.62     47.24 o
   4  -2   2        4.46        4.90      1.29 o
   5  -2   2      584.79      592.74     10.50 o
   6  -2   2       61.26       55.44      4.22 o
   7  -2   2      257.10      249.54     10.28 o
   8  -2   2       41.60       37.57      6.24 o
   9  -2   2      420.05      428.32     20.91 o
 -10  -1   2      192.25      190.59     13.39 o
  -9  -1   2       53.61       46.85      7.13 o
  -8  -1   2      843.73      869.58     23.06 o
  -7  -1   2      601.80      589.84     16.24 o
  -6  -1   2     1056.37     1028.98     22.59 o
  -5  -1   2     1017.73      966.94     18.28 o
  -4  -1   2      980.93     1068.22     23.48 o
  -3  -1   2     3880.78     3999.62     47.92 o
  -2  -1   2     6099.89     5911.49     67.71 o
  -1  -1   2        9.52       12.13      1.96 o
   0  -1   2     9829.36     9274.94    190.90 o
   1  -1   2        3.95        6.74      1.03 o
   2  -1   2      965.38     1043.89     18.00 o
   3  -1   2     3250.86     3516.50     40.91 o
   4  -1   2      173.56      169.82      5.90 o
   5  -1   2      469.29      459.90     10.48 o
   6  -1   2      461.80      469.25     11.47 o
   7  -1   2      592.84      649.39     24.18 o
   8  -1   2      173.90      191.32      8.67 o
   9  -1   2      531.83      570.69     22.05 o
 -10   0   2      105.52      107.70     18.25 o
  -9   0   2        0.19        0.50      3.83 o
  -8   0   2     1491.41     1580.01     39.99 o
  -7   0   2       21.08       21.39      3.68 o
  -6   0   2      400.35      402.06     10.70 o
  -5   0   2      238.76      217.73      6.85 o
  -4   0   2     3665.32     3706.77     45.27 o
  -3   0   2      286.94      251.46      5.31 o
  -2   0   2     5452.12     5478.26     62.58 o
  -1   0   2       55.71       53.65      1.84 o
   0   0   2     3105.32     3198.59     48.14 o
   1   0   2       14.11        7.83      1.29 o
   2   0   2    86611.52    73067.05    913.88 o
   3   0   2       67.57       75.05      3.63 o
   4   0   2      973.52      934.47     16.94 o
   5   0   2       32.32       35.41      3.30 o
   6   0   2      703.39      686.86     14.56 o
   7   0   2       15.24       15.33      4.72 o
   8   0   2     1547.73     1627.82     49.09 o
 -10   1   2       18.43       15.42      5.97 o
  -9   1   2      104.26      102.75     19.01 o
  -8   1   2        1.44        4.57      3.33 o
  -7   1   2      627.27      608.45     17.11 o
  -6   1   2      630.58      641.63     13.25 o
  -5   1   2     4627.14     4643.24     51.41 o
  -4   1   2      100.70       98.00      5.10 o
  -3   1   2     2408.12     2466.88     27.89 o
  -2   1   2      614.36      592.92      9.07 o
  -1   1   2     2265.23     2302.56     23.52 o
   0   1   2     1961.06     1952.01     29.82 o
   1   1   2    12328.00    11902.42    174.25 o
   2   1   2     9906.79    10478.26    148.15 o
   3   1   2      341.03      438.84      9.53 o
   4   1   2     3833.99     3922.21     53.71 o
   5   1   2     1095.92     1168.80     21.91 o
   6   1   2      149.98      147.78      6.64 o
   7   1   2      778.73      799.24     17.36 o
   8   1   2      337.42      356.80     16.11 o
  -9   2   2      507.56      507.75     20.39 o
  -8   2   2      434.59      409.76     17.00 o
  -7   2   2      481.95      472.58     18.10 o
  -6   2   2     1252.87     1268.49     24.26 o
  -5   2   2     3290.82     3381.73     39.07 o
  -4   2   2       51.87       41.11      2.37 o
  -3   2   2     5676.74     5785.64     60.51 o
  -2   2   2      264.63      279.15      9.06 o
  -1   2   2      274.38      294.78      5.02 o
   0   2   2     4055.53     4226.68     54.21 o
   1   2   2    17180.92    15630.97    310.06 o
   2   2   2     2160.11     2215.84     26.60 o
   3   2   2     1336.41     1354.64     21.11 o
   4   2   2       11.09       14.39      2.42 o
   5   2   2      591.19      581.21     17.12 o
   6   2   2       35.81       33.91      4.82 o
   7   2   2     1327.48     1388.41     42.90 o
   8   2   2       52.81       44.89      6.79 o
   9   2   2      317.91      396.46     30.88 o
  -9   3   2        0.47       -1.47      3.80 o
  -8   3   2      863.00      825.65     26.53 o
  -7   3   2      176.48      178.86      8.68 o
  -6   3   2     2091.53     2157.98     36.61 o
  -5   3   2      201.73      211.09      8.06 o
  -4   3   2     1200.26     1200.94     16.33 o
  -3   3   2      208.29      191.50      7.15 o
  -2   3   2     8297.29     7948.60    142.95 o
  -1   3   2        3.45        7.68      2.15 o
   0   3   2     2115.22     2225.88     41.64 o
   1   3   2      640.75      630.50      7.59 o
   2   3   2     9552.30     9206.17     87.44 o
   3   3   2      425.18      440.31     13.32 o
   4   3   2     3250.15     3215.22     42.72 o
   5   3   2     1407.47     1409.60     22.33 o
   6   3   2      459.94      469.67     10.58 o
   7   3   2       97.22       90.27      8.13 o
   8   3   2     1253.74     1268.58     39.74 o
   9   3   2        8.02        0.23      7.38 o
  -9   4   2       37.43       36.69      7.54 o
  -8   4   2      160.78      153.06     13.84 o
  -7   4   2      574.80      563.97     16.20 o
  -6   4   2      444.61      441.10     13.11 o
  -5   4   2       80.24       75.59      5.29 o
  -4   4   2      610.16      614.42     14.07 o
  -3   4   2      854.48      902.81     23.68 o
  -2   4   2     3204.28     3160.22     62.34 o
  -1   4   2     7075.42     7001.41    105.70 o
   0   4   2    12762.89    11577.72    123.65 o
   1   4   2     3394.42     3479.64     33.21 o
   2   4   2     2323.22     2260.91     25.06 o
   3   4   2      139.23      158.95      3.47 o
   4   4   2     3105.37     3127.51     37.56 o
   5   4   2      435.28      406.54      7.84 o
   6   4   2     1516.12     1484.34     24.96 o
   7   4   2      284.27      244.72     24.56 o
   8   4   2      406.48      419.00     21.67 o
   9   4   2       75.59       67.41      5.68 o
  -9   5   2      308.63      292.72     21.37 o
  -8   5   2        5.87        2.83      4.24 o
  -7   5   2      706.90      737.89     19.76 o
  -6   5   2       44.50       44.20      4.92 o
  -5   5   2     1343.88     1312.62     26.61 o
  -4   5   2        0.01        0.98      2.13 o
  -3   5   2     6383.58     6211.65    118.02 o
  -2   5   2       11.39       11.35      2.93 o
  -1   5   2     4146.21     4377.30     43.42 o
   0   5   2      398.40      436.20      5.88 o
   1   5   2    11764.49    11428.11     93.14 o
   2   5   2      390.52      407.76      5.73 o
   3   5   2     1668.75     1560.00     21.31 o
   4   5   2      326.77      342.42      6.79 o
   5   5   2     1077.48     1080.66     19.61 o
   6   5   2        7.28       11.75      2.05 o
   7   5   2      502.07      518.78     24.01 o
   8   5   2       43.43       46.09      7.92 o
   9   5   2       87.49       92.24      7.91 o
  -9   6   2        3.88        8.44      7.45 o
  -8   6   2     1047.46     1105.48     46.39 o
  -7   6   2       89.23      108.27     22.66 o
  -6   6   2      546.03      563.48     16.48 o
  -5   6   2      499.22      515.59     16.06 o
  -4   6   2      521.57      502.57     18.99 o
  -3   6   2       77.00       80.87      8.14 o
  -2   6   2     1091.21     1074.66     20.88 o
  -1   6   2      873.10      936.82     13.97 o
   0   6   2     2414.00     2457.20     24.12 o
   1   6   2     4772.76     4793.16     41.56 o
   2   6   2      217.57      154.24      3.88 o
   3   6   2     2092.20     2179.02     26.41 o
   4   6   2     1512.13     1488.77     21.69 o
   5   6   2      939.30      918.39     15.89 o
   6   6   2      937.01      926.53     22.91 o
   7   6   2      488.06      511.82     17.06 o
   8   6   2      127.58      131.15      9.19 o
   9   6   2       40.71       42.44      6.51 o
  -9   7   2       20.01       13.00      8.90 o
  -8   7   2      220.27      270.82     22.13 o
  -7   7   2       16.60        9.99      4.85 o
  -6   7   2      995.53     1005.41     24.11 o
  -5   7   2       14.66        8.25      3.99 o
  -4   7   2     2143.69     2111.01     51.75 o
  -3   7   2      551.24      567.22     14.79 o
  -2   7   2     1743.17     1712.44     24.99 o
  -1   7   2     1818.01     1960.38     22.05 o
   0   7   2     3772.35     3733.40     32.51 o
   1   7   2      147.51      126.54      3.42 o
   2   7   2     3671.54     3683.73     36.01 o
   3   7   2      113.61      116.35      4.75 o
   4   7   2     1996.89     1965.76     27.74 o
   5   7   2     1395.58     1397.98     25.25 o
   6   7   2     1194.94     1264.39     29.62 o
   7   7   2        2.79        2.57      3.20 o
   8   7   2      505.45      527.19     18.89 o
   9   7   2       16.56       10.25      4.89 o
  -8   8   2       32.16       18.78      9.28 o
  -7   8   2      780.59      861.74     42.06 o
  -6   8   2      160.31      156.66     12.76 o
  -5   8   2      345.15      379.09     18.95 o
  -4   8   2       89.75       74.10      8.91 o
  -3   8   2     1363.48     1275.45     33.36 o
  -2   8   2      853.11      828.87     14.93 o
  -1   8   2     1755.71     1755.98     20.83 o
   0   8   2       30.12       34.32      2.24 o
   1   8   2     1770.21     1771.02     19.62 o
   2   8   2        1.20        2.83      1.25 o
   3   8   2     1814.00     1786.82     37.94 o
   4   8   2     1422.63     1421.73     31.45 o
   5   8   2      450.81      445.73     15.81 o
   6   8   2      408.00      423.57     16.64 o
   7   8   2      306.81      276.20     13.96 o
   8   8   2      239.34      218.58     13.06 o
   9   8   2      266.76      281.20     15.45 o
  -8   9   2      223.70      182.14     21.52 o
  -7   9   2      444.15      359.57     27.45 o
  -6   9   2      152.44      186.78     21.26 o
  -5   9   2      288.28      284.54     17.32 o
  -4   9   2      709.39      705.15     27.17 o
  -3   9   2      469.06      467.30     18.74 o
  -2   9   2      917.77      881.09     19.96 o
  -1   9   2      268.66      250.81      7.31 o
   0   9   2      165.02      160.82      5.14 o
   1   9   2     1223.49     1288.64     17.37 o
   2   9   2      698.72      674.47     11.44 o
   3   9   2     3513.08     3466.51     40.98 o
   4   9   2      324.22      315.23     16.21 o
   5   9   2      230.86      221.26     14.53 o
   6   9   2        0.52       -0.23      3.97 o
   7   9   2      474.54      463.53     19.84 o
   8   9   2       31.74       31.50      6.68 o
  -7  10   2       20.67        8.21      8.52 o
  -6  10   2      240.32      225.26     23.20 o
  -5  10   2        0.17        5.32      6.54 o
  -4  10   2     2283.25     2372.67     45.94 o
  -3  10   2        0.29        3.08      2.69 o
  -2  10   2     1112.56     1007.10     18.71 o
  -1  10   2      460.82      438.01     10.34 o
   0  10   2     1933.09     1983.85     27.85 o
   1  10   2      935.18      891.23     13.60 o
   2  10   2     3006.47     2959.78     40.16 o
   3  10   2      121.28      123.41      7.44 o
   4  10   2      247.06      252.74     15.68 o
   5  10   2       58.30       63.44     14.15 o
   6  10   2      551.04      580.24     28.06 o
   7  10   2       21.52       20.13      6.91 o
   8  10   2      445.77      446.53     37.30 o
  -7  11   2      186.71      190.20     24.11 o
  -6  11   2       23.47       31.71     11.56 o
  -5  11   2      297.22      323.07     27.07 o
  -4  11   2       89.30       60.43      7.17 o
  -3  11   2       31.90       33.86      5.39 o
  -2  11   2     1428.17     1388.27     22.31 o
  -1  11   2      188.04      174.82      8.67 o
   0  11   2      110.54      129.21      5.64 o
   1  11   2      292.92      278.27      7.01 o
   2  11   2      867.11      866.14     19.18 o
   3  11   2     1738.06     1744.46     30.44 o
   4  11   2      543.04      513.83     23.63 o
   5  11   2      444.08      442.59     22.40 o
   6  11   2      343.06      337.28     32.06 o
   7  11   2        0.78       -2.74      5.14 o
  -6  12   2      167.17      158.34     23.04 o
  -5  12   2      263.30      256.37     27.07 o
  -4  12   2      109.06      105.09     10.41 o
  -3  12   2      296.70      304.76     15.67 o
  -2  12   2       24.17       13.65      5.13 o
  -1  12   2      286.43      273.34      9.38 o
   0  12   2      645.92      646.93     15.03 o
   1  12   2      398.10      435.73     18.73 o
   2  12   2        2.33        3.11      2.91 o
   3  12   2      677.21      666.72     19.93 o
   4  12   2        3.26        5.28      5.56 o
   5  12   2     1003.00      992.81     36.94 o
   6  12   2       86.87       79.80     12.33 o
   7  12   2      388.63      427.98     32.02 o
  -6  13   2      130.55      142.98     23.73 o
  -5  13   2        0.15       -0.63      5.20 o
  -4  13   2      460.06      484.67     24.60 o
  -3  13   2      233.56      239.03     17.34 o
  -2  13   2      570.16      574.30     49.85 o
  -1  13   2      126.89      112.59      9.90 o
   0  13   2      392.65      393.34     14.11 o
   1  13   2      207.10      218.86      9.35 o
   2  13   2     1190.92     1240.49     34.84 o
   3  13   2       57.24       54.07      8.05 o
   4  13   2      313.29      323.04     14.75 o
   5  13   2      397.48      442.42     37.53 o
   6  13   2      241.47      257.36     26.09 o
  -5  14   2       35.29       22.44      9.35 o
  -4  14   2      530.49      555.63     29.58 o
  -3  14   2       77.15       57.19     10.80 o
  -2  14   2      351.23      384.67     22.21 o
  -1  14   2      103.00       84.08      6.99 o
   0  14   2      155.52      147.51      8.82 o
   1  14   2      104.31      119.63     12.93 o
   2  14   2      328.93      327.10     16.89 o
   3  14   2       80.99       62.81      8.98 o
   4  14   2      217.03      235.68     20.67 o
   5  14   2       65.99       60.53     15.25 o
  -3  15   2      170.90      162.52     16.88 o
  -2  15   2        2.87        2.43      5.02 o
  -1  15   2       88.71       72.39      8.75 o
   0  15   2      136.95      142.61     14.34 o
   1  15   2      332.35      310.67     20.15 o
   2  15   2       89.90       80.08     12.02 o
   3  15   2      234.64      207.28     17.76 o
   4  15   2       60.73       47.00     12.09 o
  -2  16   2      192.56      179.56     16.73 o
  -1  16   2       53.24       48.52      9.35 o
   0  16   2      165.52      191.65     15.06 o
   1  16   2      291.32      279.41     19.32 o
   2  16   2      305.12      290.52     20.84 o
   3  16   2      233.97      255.76     20.08 o
  -2 -14   3      373.27      386.34     23.73 o
  -1 -14   3        4.31        7.07      5.48 o
   0 -14   3      159.22      163.74     20.72 o
   1 -14   3        0.42        0.00      4.94 o
   2 -14   3      242.65      243.82     19.16 o
  -4 -13   3      235.70      249.26     24.87 o
  -3 -13   3       29.33       20.01      6.48 o
  -2 -13   3      330.24      338.88     52.48 o
  -1 -13   3      220.41      225.72     16.73 o
   0 -13   3      169.63      180.34     29.43 o
   1 -13   3      304.76      284.74     18.94 o
   2 -13   3      369.87      348.09     22.36 o
   3 -13   3       29.21       31.87      9.20 o
  -5 -12   3      465.23      450.59     18.84 o
  -4 -12   3       52.19       56.60      9.09 o
  -3 -12   3      778.12      762.40     48.90 o
  -2 -12   3       11.80       14.99      9.28 o
  -1 -12   3      423.45      413.80     15.86 o
   0 -12   3        4.03        4.38      3.09 o
   1 -12   3      614.11      603.70     27.99 o
   2 -12   3       84.61       60.00     10.57 o
   3 -12   3      634.86      675.11     32.55 o
   4 -12   3       12.66       20.15      8.67 o
   5 -12   3       23.81        7.69      6.77 o
  -6 -11   3      658.05      676.03     32.51 o
  -5 -11   3      219.10      198.71     18.33 o
  -4 -11   3      262.29      246.81     13.11 o
  -3 -11   3      329.60      359.55     16.93 o
  -2 -11   3      183.99      183.87     10.72 o
  -1 -11   3      305.80      287.99      9.78 o
   0 -11   3      860.65      857.79     18.56 o
   1 -11   3       51.22       49.96      5.36 o
   2 -11   3      126.01      107.54     12.70 o
   3 -11   3      225.72      204.50     16.58 o
   4 -11   3      302.49      296.15     25.67 o
   5 -11   3      403.50      421.55     34.15 o
  -7 -10   3      315.72      300.96     18.19 o
  -6 -10   3      156.95      164.66     26.05 o
  -5 -10   3        9.20        7.15      5.94 o
  -4 -10   3     1039.15     1136.89     25.02 o
  -3 -10   3        3.71        2.09      2.63 o
  -2 -10   3      488.11      493.88     16.44 o
  -1 -10   3       13.95       18.75      2.95 o
   0 -10   3      257.57      274.51      8.62 o
   1 -10   3       36.12       33.95      8.58 o
   2 -10   3     1613.56     1604.06     41.19 o
   3 -10   3      151.95      138.78     11.49 o
   4 -10   3     1030.75     1063.40     32.62 o
   5 -10   3       11.48       13.00      9.20 o
   6 -10   3      213.90      228.53     26.01 o
  -7  -9   3      339.94      327.64     17.55 o
  -6  -9   3      284.24      290.82     16.10 o
  -5  -9   3      556.43      576.97     17.79 o
  -4  -9   3       32.06       37.26      6.81 o
  -3  -9   3     1059.55     1082.09     22.91 o
  -2  -9   3       11.97       12.24      3.02 o
  -1  -9   3     1063.59     1072.32     18.77 o
   0  -9   3       22.85       26.03      3.10 o
   1  -9   3      207.10      207.80      7.08 o
   2  -9   3      132.90      131.99     20.23 o
   3  -9   3     1162.96     1168.79     28.67 o
   4  -9   3      321.81      350.06     27.15 o
   5  -9   3      393.73      356.61     28.06 o
   6  -9   3      194.53      234.09     24.64 o
   7  -9   3      110.28      117.04     19.77 o
  -8  -8   3      262.83      266.15     19.91 o
  -7  -8   3      541.99      546.32     30.73 o
  -6  -8   3      244.60      210.97     13.57 o
  -5  -8   3      457.70      455.40     14.92 o
  -4  -8   3      257.83      264.62     12.24 o
  -3  -8   3     1040.33     1021.56     19.91 o
  -2  -8   3     1239.38     1212.78     17.76 o
  -1  -8   3     1845.32     1794.29     24.41 o
   0  -8   3      483.22      485.17     10.92 o
   1  -8   3      649.80      665.01     12.26 o
   2  -8   3      370.93      372.44     10.92 o
   3  -8   3      776.67      793.03     21.44 o
   4  -8   3      211.42      221.30     16.35 o
   5  -8   3      311.63      318.35     24.87 o
   6  -8   3      102.84      102.97     16.43 o
   7  -8   3      478.65      492.28     32.93 o
  -8  -7   3      754.66      797.97     26.94 o
  -7  -7   3        1.42        0.86      3.93 o
  -6  -7   3     1087.64     1052.33     28.68 o
  -5  -7   3      318.02      325.90     11.99 o
  -4  -7   3     1750.17     1786.53     38.87 o
  -3  -7   3      338.91      295.44      7.67 o
  -2  -7   3     1297.44     1288.50     21.00 o
  -1  -7   3      421.33      385.12      8.40 o
   0  -7   3      632.23      640.24     12.69 o
   1  -7   3       59.99       66.10      3.30 o
   2  -7   3     1993.66     1984.65     32.12 o
   3  -7   3       76.19       86.30      6.82 o
   4  -7   3      804.92      793.09     29.15 o
   5  -7   3      237.04      249.98     37.46 o
   6  -7   3      672.42      668.49     36.20 o
   7  -7   3        1.10        0.68      6.24 o
   8  -7   3      425.64      426.72     29.89 o
  -9  -6   3      236.89      257.74     18.93 o
  -8  -6   3      131.35      131.26     11.53 o
  -7  -6   3      251.82      223.15     11.03 o
  -6  -6   3      829.77      850.72     21.01 o
  -5  -6   3       18.25       22.57      5.56 o
  -4  -6   3      860.46      875.18     19.62 o
  -3  -6   3      347.20      336.81     10.85 o
  -2  -6   3      740.09      751.55     10.99 o
  -1  -6   3     1532.07     1467.39     25.44 o
   0  -6   3     2262.89     2283.80     26.04 o
   1  -6   3     1707.27     1704.32     23.77 o
   2  -6   3      962.65      923.89     17.79 o
   3  -6   3     2256.79     2248.99     34.48 o
   4  -6   3      304.68      310.80     17.68 o
   5  -6   3      430.36      412.71     39.01 o
   6  -6   3      352.09      327.25     22.59 o
   7  -6   3      278.00      268.01     21.45 o
   8  -6   3      421.97      429.84     28.22 o
  -9  -5   3      418.14      417.06     18.61 o
  -8  -5   3       56.09       45.53      7.13 o
  -7  -5   3     1188.07     1217.77     26.98 o
  -6  -5   3      199.58      180.41     11.48 o
  -5  -5   3     1450.54     1466.77     41.41 o
  -4  -5   3      774.57      716.29     17.10 o
  -3  -5   3      201.56      217.32      4.90 o
  -2  -5   3      148.96      176.95      4.75 o
  -1  -5   3     4462.51     4436.89     50.40 o
   0  -5   3      243.46      227.98      4.57 o
   1  -5   3     1154.85     1098.50     16.58 o
   2  -5   3       93.62       95.02      4.76 o
   3  -5   3     1746.40     1765.24     44.27 o
   4  -5   3        1.52        2.58      2.90 o
   5  -5   3     1175.15     1199.90     35.66 o
   6  -5   3       94.43       95.39     10.18 o
   7  -5   3      796.66      825.54     37.42 o
   8  -5   3       97.98       98.64     13.84 o
   9  -5   3      264.31      251.88     21.45 o
  -9  -4   3       94.51       93.98     11.17 o
  -8  -4   3      746.34      785.68     24.25 o
  -7  -4   3      108.09      109.18      8.81 o
  -6  -4   3     1994.11     2029.34     35.91 o
  -5  -4   3       63.77       53.32      5.05 o
  -4  -4   3     1616.14     1590.56     27.85 o
  -3  -4   3      287.24      281.73      5.77 o
  -2  -4   3     1284.72     1211.67     15.38 o
  -1  -4   3     1924.52     2122.60     29.88 o
   0  -4   3     1413.13     1397.84     15.65 o
   1  -4   3      506.03      511.20      8.42 o
   2  -4   3     2897.08     2921.47     43.09 o
   3  -4   3       91.62       93.93      5.55 o
   4  -4   3     1277.20     1255.54     25.62 o
   5  -4   3     1575.77     1490.99     39.45 o
   6  -4   3     1446.72     1507.11     41.07 o
   7  -4   3      236.16      236.98     16.96 o
   8  -4   3      264.16      238.95     18.10 o
   9  -4   3       60.89       57.72     11.41 o
  -9  -3   3      190.99      157.60     13.29 o
  -8  -3   3     1372.53     1405.21     33.94 o
  -7  -3   3        1.96        4.08      2.66 o
  -6  -3   3      818.52      812.75     18.94 o
  -5  -3   3      109.29       94.51      5.96 o
  -4  -3   3     4684.40     4618.39     64.11 o
  -3  -3   3      786.78      847.39     14.80 o
  -2  -3   3     7554.97     7742.93     82.53 o
  -1  -3   3     1321.65     1368.35     17.79 o
   0  -3   3      338.38      275.58      4.81 o
   1  -3   3     1033.14     1005.88     14.62 o
   2  -3   3     3965.85     4077.12     63.31 o
   3  -3   3     1401.80     1432.69     22.42 o
   4  -3   3     1889.34     1938.14     29.51 o
   5  -3   3      391.08      372.45     15.06 o
   6  -3   3     1137.41     1169.69     32.59 o
   7  -3   3       54.61       49.11      6.21 o
   8  -3   3      336.91      373.26     20.69 o
   9  -3   3       42.52       32.25      8.67 o
  -9  -2   3     1490.92     1531.03     53.62 o
  -8  -2   3        5.82        6.38      4.25 o
  -7  -2   3      147.85      158.81     10.68 o
  -6  -2   3        0.89        2.30      2.03 o
  -5  -2   3     1655.26     1587.58     27.76 o
  -4  -2   3      181.76      205.71      6.26 o
  -3  -2   3     2277.42     2239.81     30.07 o
  -2  -2   3     2385.10     2516.15     29.54 o
  -1  -2   3     2906.01     2874.31     28.82 o
   0  -2   3       28.82       25.82      1.67 o
   1  -2   3     1513.74     1514.72     20.75 o
   2  -2   3     1311.82     1414.26     25.04 o
   3  -2   3       78.29       63.52      4.14 o
   4  -2   3     1508.44     1633.80     22.28 o
   5  -2   3     3001.73     3147.21     44.50 o
   6  -2   3      177.42      191.92     10.04 o
   7  -2   3      906.63      964.62     24.16 o
   8  -2   3      334.29      350.45     17.87 o
   9  -2   3      360.46      352.88     19.32 o
  -9  -1   3      531.29      503.22     51.30 o
  -8  -1   3       69.76       65.06      7.87 o
  -7  -1   3      514.96      524.06     22.00 o
  -6  -1   3     1876.61     1877.70     32.21 o
  -5  -1   3      324.91      326.55      9.70 o
  -4  -1   3     1592.83     1605.62     23.34 o
  -3  -1   3     5937.26     6036.83     70.81 o
  -2  -1   3     3408.03     3336.72     37.19 o
  -1  -1   3     2555.48     2450.78     27.69 o
   0  -1   3     2198.50     2284.54     31.78 o
   1  -1   3      243.89      207.56      4.69 o
   2  -1   3     2998.96     3043.56     41.21 o
   3  -1   3     3017.47     3239.78     43.12 o
   4  -1   3     7907.50     8345.75     85.14 o
   5  -1   3      401.56      393.07      7.02 o
   6  -1   3      652.54      650.60     12.55 o
   7  -1   3      606.43      614.25     25.89 o
   8  -1   3       26.31       17.70      6.31 o
   9  -1   3      280.83      281.69     15.06 o
  -9   0   3      323.44      374.13     34.19 o
  -8   0   3      391.29      395.00     17.00 o
  -7   0   3        0.42        1.29      2.40 o
  -6   0   3     2229.79     2265.21     36.72 o
  -5   0   3       61.22       64.77      4.42 o
  -4   0   3     1842.14     1837.80     25.50 o
  -3   0   3      135.60      172.95      4.88 o
  -2   0   3    13207.35    12296.28    126.33 o
  -1   0   3      627.25      626.01      8.17 o
   0   0   3     5173.18     4838.72     61.61 o
   1   0   3      120.86      134.63      3.39 o
   2   0   3     3248.87     3263.59     38.42 o
   3   0   3      184.12      211.85      6.05 o
   4   0   3     7384.69     7465.27     94.33 o
   5   0   3       26.37       33.12      3.28 o
   6   0   3     2010.10     2072.83     30.78 o
   7   0   3        3.63        5.06      4.23 o
   8   0   3      499.37      513.61     24.79 o
  -9   1   3      157.97      155.22     14.72 o
  -8   1   3      305.32      300.82     22.02 o
  -7   1   3     1728.80     1768.32     36.71 o
  -6   1   3      635.40      622.77     14.69 o
  -5   1   3      863.20      850.52     16.96 o
  -4   1   3      365.66      401.40      9.43 o
  -3   1   3     2481.78     2475.97     31.42 o
  -2   1   3      135.62      135.37      3.57 o
  -1   1   3     1007.23     1046.81     13.02 o
   0   1   3    12171.85    11124.03    137.36 o
   1   1   3        9.32       24.40      3.00 o
   2   1   3      488.45      504.23      6.99 o
   3   1   3     3955.46     4154.88     54.16 o
   4   1   3      162.25      161.57      5.39 o
   5   1   3     1146.06     1150.09     19.13 o
   6   1   3      435.84      455.46     11.48 o
   7   1   3      447.08      465.39     12.65 o
   8   1   3      594.41      643.17     38.63 o
  -9   2   3      367.59      382.74     18.33 o
  -8   2   3      125.40      120.62     17.00 o
  -7   2   3      936.87      941.95     23.92 o
  -6   2   3      358.91      352.43     11.73 o
  -5   2   3     2137.70     2185.54     30.88 o
  -4   2   3      977.08     1017.27     14.87 o
  -3   2   3     4301.17     4179.18     45.84 o
  -2   2   3     4621.87     4667.08     54.53 o
  -1   2   3      609.90      596.68      7.95 o
   0   2   3       18.85       14.93      2.22 o
   1   2   3      139.55      143.26      3.23 o
   2   2   3     2304.44     2456.43     24.48 o
   3   2   3     3869.55     4046.30     53.21 o
   4   2   3      556.54      545.40     12.10 o
   5   2   3     1631.93     1626.03     27.58 o
   6   2   3      284.65      288.06      9.02 o
   7   2   3     1209.00     1254.64     23.05 o
   8   2   3       64.86       71.83      7.96 o
  -9   3   3       27.87       20.83      6.04 o
  -8   3   3      674.61      664.96     23.83 o
  -7   3   3        0.10        0.86      2.38 o
  -6   3   3     2902.88     2868.15     46.02 o
  -5   3   3      330.99      323.35     12.72 o
  -4   3   3      315.10      315.90      6.88 o
  -3   3   3     1041.28     1106.61     19.23 o
  -2   3   3     4445.88     4378.84     59.09 o
  -1   3   3     1170.72     1199.51     16.75 o
   0   3   3    17800.07    16216.82    162.25 o
   1   3   3      479.30      468.15      8.60 o
   2   3   3     4912.03     5058.67     49.00 o
   3   3   3      709.76      746.22     11.83 o
   4   3   3     5104.75     5020.04     66.53 o
   5   3   3       65.16       63.76      4.71 o
   6   3   3      998.03      984.29     24.03 o
   7   3   3      357.52      355.88     12.30 o
   8   3   3     1375.17     1346.24     32.96 o
  -9   4   3       33.59       34.77      7.58 o
  -8   4   3      346.87      311.21     28.18 o
  -7   4   3      557.74      522.91     15.76 o
  -6   4   3     1515.64     1459.64     31.25 o
  -5   4   3     1663.90     1570.89     28.44 o
  -4   4   3     4101.91     4019.30     51.53 o
  -3   4   3      956.34      925.83     17.47 o
  -2   4   3      495.23      444.95     10.12 o
  -1   4   3     1900.03     1987.84     39.16 o
   0   4   3     6035.56     5919.65     62.42 o
   1   4   3     5516.73     5670.69     52.03 o
   2   4   3     2388.45     2414.27     26.04 o
   3   4   3      220.28      249.97      4.88 o
   4   4   3        3.17        3.97      1.09 o
   5   4   3        9.89       10.21      2.39 o
   6   4   3      904.02      906.17     17.13 o
   7   4   3      486.82      511.54     18.82 o
   8   4   3      871.12      867.30     25.73 o
   9   4   3       24.61       28.47      6.80 o
  -9   5   3      280.50      278.19     27.42 o
  -8   5   3      148.30      138.80     12.07 o
  -7   5   3     1366.26     1415.70     29.92 o
  -6   5   3       48.57       50.22      7.71 o
  -5   5   3      381.17      379.78     11.87 o
  -4   5   3      124.60      138.43      7.73 o
  -3   5   3     2367.87     2268.89     35.83 o
  -2   5   3      414.82      402.46     11.50 o
  -1   5   3     2359.87     2392.14     31.41 o
   0   5   3     1226.76     1285.43     13.33 o
   1   5   3     1307.09     1350.17     14.57 o
   2   5   3       30.55       35.28      1.35 o
   3   5   3     4300.93     4243.29     56.69 o
   4   5   3       18.43       14.09      1.59 o
   5   5   3     1185.97     1186.91     20.60 o
   6   5   3        0.04        0.56      1.83 o
   7   5   3     1770.54     1810.31     34.64 o
   8   5   3       27.26       34.53      4.62 o
   9   5   3      281.11      289.35     13.92 o
  -9   6   3       96.79       86.70     14.15 o
  -8   6   3     1436.07     1406.53     94.38 o
  -7   6   3      142.13      141.79     11.73 o
  -6   6   3      421.41      433.68     14.24 o
  -5   6   3      587.32      606.02     16.16 o
  -4   6   3      484.47      467.19     15.22 o
  -3   6   3      831.83      815.83     20.53 o
  -2   6   3     3352.99     3579.89     42.38 o
  -1   6   3     1166.08     1227.83     15.48 o
   0   6   3     2411.95     2291.72     22.98 o
   1   6   3       26.17       11.70      2.27 o
   2   6   3     1690.93     1712.55     18.01 o
   3   6   3     1753.61     1836.39     22.07 o
   4   6   3     1866.49     1775.78     27.46 o
   5   6   3      262.92      262.85     13.12 o
   6   6   3     2012.44     2040.60     32.34 o
   7   6   3      196.95      221.71     10.40 o
   8   6   3      310.66      294.29     12.68 o
   9   6   3      184.89      205.11     11.41 o
  -9   7   3      262.79      208.00     21.07 o
  -8   7   3     1024.84      972.88     67.38 o
  -7   7   3        5.09        5.91      4.55 o
  -6   7   3      460.67      460.16     15.31 o
  -5   7   3      307.53      289.28     13.03 o
  -4   7   3     2013.22     1944.39     97.50 o
  -3   7   3     2380.76     2410.58     36.93 o
  -2   7   3     2631.81     2620.43     32.96 o
  -1   7   3      477.99      549.08      8.56 o
   0   7   3     2092.83     2065.83     20.36 o
   1   7   3     1627.64     1745.05     20.45 o
   2   7   3     2633.39     2647.88     25.03 o
   3   7   3        0.53        3.36      1.66 o
   4   7   3      560.64      575.35     14.38 o
   5   7   3       18.31       19.78      3.12 o
   6   7   3     1536.55     1547.36     27.52 o
   7   7   3      365.25      347.99     28.51 o
   8   7   3     1042.03     1037.17     27.53 o
   9   7   3      143.60      124.83      9.97 o
  -8   8   3       14.43        8.75      7.76 o
  -7   8   3      402.14      413.97     20.83 o
  -6   8   3      394.90      383.97     14.45 o
  -5   8   3      715.12      736.70     23.02 o
  -4   8   3       43.37       47.26      7.45 o
  -3   8   3     1588.45     1657.87     35.91 o
  -2   8   3      972.51     1022.43     16.15 o
  -1   8   3     3478.53     3483.62     36.41 o
   0   8   3      549.60      524.97      9.40 o
   1   8   3        2.88        2.84      0.99 o
   2   8   3     1061.45     1109.14     13.95 o
   3   8   3     1046.28      995.85     18.53 o
   4   8   3      175.63      169.38      8.58 o
   5   8   3     2022.51     1936.21     37.27 o
   6   8   3       27.21       25.23      3.96 o
   7   8   3      664.38      682.86     21.51 o
   8   8   3      352.23      367.57     16.24 o
   9   8   3       74.00       83.97     19.83 o
  -8   9   3      389.87      365.88     27.99 o
  -7   9   3       57.33       45.71     11.71 o
  -6   9   3      190.95      180.34     14.32 o
  -5   9   3     1199.86     1146.21     37.54 o
  -4   9   3       73.51       86.13     10.02 o
  -3   9   3      179.42      172.30     16.91 o
  -2   9   3     1034.07      924.31     38.54 o
  -1   9   3      681.40      651.42     14.48 o
   0   9   3      692.60      728.95     10.69 o
   1   9   3     1916.34     1908.15     24.06 o
   2   9   3      188.31      171.81      5.46 o
   3   9   3        1.98        4.06      2.90 o
   4   9   3      334.65      328.44     12.61 o
   5   9   3      154.62      164.50      9.49 o
   6   9   3      357.63      366.73     18.61 o
   7   9   3     1035.14      999.45     34.15 o
   8   9   3        8.35        7.78      9.96 o
  -8  10   3      290.02      330.75     28.75 o
  -7  10   3       19.06        2.81      7.76 o
  -6  10   3      873.70      862.88     32.28 o
  -5  10   3      106.68      116.70     12.84 o
  -4  10   3      493.81      507.94     17.62 o
  -3  10   3      238.22      250.74     10.74 o
  -2  10   3     2742.14     2670.00     56.83 o
  -1  10   3        5.87        4.71      1.63 o
   0  10   3     2179.14     2188.17     27.75 o
   1  10   3      518.73      505.51      8.76 o
   2  10   3     1147.72     1139.14     19.51 o
   3  10   3      127.97      119.12      6.06 o
   4  10   3     1844.56     1783.50     37.36 o
   5  10   3      106.48       78.37     10.01 o
   6  10   3      486.37      504.98     24.91 o
   7  10   3        1.06        6.73      5.44 o
   8  10   3      229.45      240.83     29.85 o
  -7  11   3      177.67      233.10     25.78 o
  -6  11   3      424.46      374.86     29.74 o
  -5  11   3      405.36      418.74     30.65 o
  -4  11   3       38.46       31.57      5.43 o
  -3  11   3      185.31      174.98      9.85 o
  -2  11   3      330.38      329.49      8.85 o
  -1  11   3      626.64      625.89     14.34 o
   0  11   3     2029.14     2038.79     28.90 o
   1  11   3      189.53      226.14      6.90 o
   2  11   3      112.64      120.28      8.38 o
   3  11   3       47.84       47.08      4.29 o
   4  11   3      427.90      425.99     21.12 o
   5  11   3      608.09      593.35     48.37 o
   6  11   3      693.53      669.90     28.73 o
   7  11   3      218.12      217.25     17.65 o
   8  11   3      237.12      245.93     19.44 o
  -6  12   3      145.74       91.41     18.33 o
  -5  12   3      418.54      461.71     33.69 o
  -4  12   3      173.22      184.54     13.03 o
  -3  12   3      241.96      232.15     14.98 o
  -2  12   3      160.28      152.24     13.84 o
  -1  12   3      465.03      444.32     12.07 o
   0  12   3      104.27      103.67      6.51 o
   1  12   3      768.44      822.18     18.09 o
   2  12   3        4.92        2.73      2.95 o
   3  12   3      919.24      954.90     24.60 o
   4  12   3        2.38        3.79      5.00 o
   5  12   3      144.25      132.60     20.23 o
   6  12   3      125.30      119.26     14.29 o
   7  12   3      330.01      308.49     21.32 o
  -6  13   3      305.77      337.36     32.85 o
  -5  13   3       60.36       42.17     15.13 o
  -4  13   3      401.63      423.66     19.65 o
  -3  13   3      241.29      235.23     17.04 o
  -2  13   3     1200.74     1222.94     34.83 o
  -1  13   3        0.26       -0.16      2.10 o
   0  13   3      335.63      351.82     13.02 o
   1  13   3       84.67       95.10     11.98 o
   2  13   3      680.02      709.44     20.92 o
   3  13   3       26.68       20.79      4.84 o
   4  13   3      243.71      244.88     26.43 o
   5  13   3        4.75        7.53      6.82 o
   6  13   3      128.41      147.53     16.44 o
  -5  14   3      142.62      130.50     16.28 o
  -4  14   3       81.60       80.99     12.85 o
  -3  14   3       12.80       23.20      7.53 o
  -2  14   3      366.02      403.22     22.44 o
  -1  14   3       91.05       81.25      6.96 o
   0  14   3      335.28      332.99     12.98 o
   1  14   3       80.54       82.29     11.18 o
   2  14   3      240.24      230.78     14.17 o
   3  14   3        0.61        2.71      3.70 o
   4  14   3      373.09      374.21     16.34 o
   5  14   3       55.30       38.53     11.14 o
   6  14   3      498.33      497.29     40.57 o
  -4  15   3        4.40        0.08      6.16 o
  -3  15   3      488.42      467.56     26.16 o
  -2  15   3       66.30       68.83     11.10 o
  -1  15   3      663.17      695.98     20.27 o
   0  15   3       32.62       28.07      6.58 o
   1  15   3      148.09      181.92     15.21 o
   2  15   3       84.51       75.06     11.64 o
   3  15   3      633.89      640.14     25.55 o
   4  15   3      247.42      258.59     14.59 o
   5  15   3      144.06      145.80     17.91 o
  -2  16   3      431.79      394.71     23.20 o
  -1  16   3      219.66      205.41     15.29 o
   0  16   3        1.93        1.79      3.01 o
   1  16   3       66.37       50.73      9.89 o
   2  16   3      260.11      276.07     20.15 o
   3  16   3      205.46      210.13     19.16 o
  -3 -13   4      164.13      138.53     13.10 o
  -2 -13   4      515.66      519.61     22.76 o
  -1 -13   4       97.27       80.31     11.18 o
   0 -13   4      264.33      272.24     12.78 o
   1 -13   4       25.76       11.56      6.01 o
   2 -13   4       96.39       70.42     11.86 o
  -5 -12   4      501.60      525.20     24.18 o
  -4 -12   4        0.47       -4.44      4.41 o
  -3 -12   4      142.72      155.02     30.72 o
  -2 -12   4        1.92        3.27      4.39 o
  -1 -12   4      632.08      669.78     20.09 o
   0 -12   4        9.80        5.66      3.15 o
   1 -12   4      422.17      428.55     23.50 o
   2 -12   4        3.71        0.00      5.70 o
   3 -12   4       33.26       38.18      9.96 o
   4 -12   4        4.39        3.04      7.22 o
  -6 -11   4      812.40      861.72     38.05 o
  -5 -11   4       46.40       43.49      6.95 o
  -4 -11   4      133.31      138.51     22.81 o
  -3 -11   4      295.49      282.06     16.04 o
  -2 -11   4      192.69      200.60     13.21 o
  -1 -11   4      168.79      176.04      8.47 o
   0 -11   4     1171.39     1154.82     25.00 o
   1 -11   4      620.87      648.69     18.56 o
   2 -11   4      159.76      148.83     15.21 o
   3 -11   4      231.91      213.32     17.49 o
   4 -11   4      468.64      440.36     21.06 o
   5 -11   4        0.92       -7.53      9.28 o
  -6 -10   4      550.87      577.08     37.15 o
  -5 -10   4       32.52       26.38      8.55 o
  -4 -10   4      764.91      744.96     22.64 o
  -3 -10   4       86.68       51.48     11.43 o
  -2 -10   4      992.59      994.74     43.11 o
  -1 -10   4       36.58       42.94      4.38 o
   0 -10   4      716.10      720.19     20.76 o
   1 -10   4       10.07        7.19      3.09 o
   2 -10   4      384.54      408.09     22.74 o
   3 -10   4        5.48        8.26      5.06 o
   4 -10   4      925.01      905.18     23.79 o
   5 -10   4       47.15       22.51     11.03 o
   6 -10   4      362.18      328.31     30.27 o
  -7  -9   4     1014.26     1045.05     48.07 o
  -6  -9   4      165.29      153.78     12.88 o
  -5  -9   4      873.11      831.93     26.68 o
  -4  -9   4       82.68       82.98      6.81 o
  -3  -9   4      476.02      452.29     16.49 o
  -2  -9   4      283.58      261.87     11.35 o
  -1  -9   4     1558.69     1558.20     24.82 o
   0  -9   4        0.47        1.43      1.83 o
   1  -9   4      426.15      444.28     11.70 o
   2  -9   4      169.02      189.25     16.66 o
   3  -9   4      578.29      583.60     23.40 o
   4  -9   4      207.77      203.83     12.55 o
   5  -9   4       12.44       17.49      9.81 o
   6  -9   4        0.25        9.43      8.44 o
  -7  -8   4      106.87       85.00     10.34 o
  -6  -8   4      145.32      147.16     12.16 o
  -5  -8   4      628.56      600.49     18.05 o
  -4  -8   4      870.31      827.58     18.71 o
  -3  -8   4     1260.01     1264.61     20.45 o
  -2  -8   4      305.02      323.52      7.94 o
  -1  -8   4      187.39      179.60      6.61 o
   0  -8   4      227.21      230.67      7.42 o
   1  -8   4      572.92      580.35     11.50 o
   2  -8   4      399.25      390.50     10.42 o
   3  -8   4     1751.01     1791.17     37.66 o
   4  -8   4       20.64       14.21      5.99 o
   5  -8   4       53.50       48.75     12.70 o
   6  -8   4      345.29      329.76     26.85 o
   7  -8   4      160.75      164.58     21.22 o
  -8  -7   4      512.70      536.47     22.33 o
  -7  -7   4       48.82       45.51      7.70 o
  -6  -7   4      724.91      766.12     20.82 o
  -5  -7   4        0.18        2.99      2.67 o
  -4  -7   4     1481.98     1503.59     29.74 o
  -3  -7   4      799.47      729.73     18.51 o
  -2  -7   4     3531.16     3542.63     67.39 o
  -1  -7   4      104.22       90.27      4.37 o
   0  -7   4     1523.05     1518.71     24.20 o
   1  -7   4      129.56      141.78      4.67 o
   2  -7   4     2433.60     2473.09     38.86 o
   3  -7   4        0.04       -2.92      2.17 o
   4  -7   4      831.25      801.27     30.25 o
   5  -7   4        0.08       -0.38      5.25 o
   6  -7   4      316.29      299.49     24.11 o
   7  -7   4        1.72        5.70      6.92 o
   8  -7   4      439.72      426.19     31.03 o
  -8  -6   4      134.45      119.28     12.75 o
  -7  -6   4      668.75      650.20     23.00 o
  -6  -6   4      321.04      295.36     12.10 o
  -5  -6   4     1545.64     1435.36     29.00 o
  -4  -6   4     1404.74     1356.08     26.78 o
  -3  -6   4      463.07      472.02     10.01 o
  -2  -6   4       21.03       37.17      2.46 o
  -1  -6   4     1788.32     1792.66     23.50 o
   0  -6   4     1711.43     1653.13     19.61 o
   1  -6   4     1147.37     1140.00     17.91 o
   2  -6   4     1862.19     1907.99     30.90 o
   3  -6   4      290.32      273.99      9.74 o
   4  -6   4      160.85      159.23     12.92 o
   5  -6   4      341.64      344.16     23.42 o
   6  -6   4      293.32      301.47     22.59 o
   7  -6   4       28.63       33.77     10.42 o
   8  -6   4      209.22      254.77     22.44 o
  -9  -5   4      436.57      452.50     20.05 o
  -8  -5   4      237.60      243.52     14.48 o
  -7  -5   4      363.81      326.80     15.32 o
  -6  -5   4      128.67      124.20      8.24 o
  -5  -5   4     1742.02     1737.85     32.26 o
  -4  -5   4      296.51      288.35     10.27 o
  -3  -5   4      229.44      219.84      6.15 o
  -2  -5   4      329.91      315.97      8.30 o
  -1  -5   4     2506.02     2449.04     24.90 o
   0  -5   4     1242.74     1322.27     16.90 o
   1  -5   4     5708.07     5831.29     67.17 o
   2  -5   4        0.96        1.51      1.38 o
   3  -5   4      640.33      643.28     17.40 o
   4  -5   4        0.69        6.21      3.66 o
   5  -5   4     1417.19     1369.37     39.81 o
   6  -5   4        0.97        3.71      4.38 o
   7  -5   4      279.86      253.56     20.46 o
   8  -5   4      192.95      182.52     18.48 o
  -9  -4   4       69.26       92.39     15.02 o
  -8  -4   4      638.97      660.13     22.82 o
  -7  -4   4      434.32      416.52     14.47 o
  -6  -4   4     2169.27     2136.42     37.98 o
  -5  -4   4      251.51      244.18      9.65 o
  -4  -4   4     1801.95     1799.63     35.84 o
  -3  -4   4      479.67      510.76      8.90 o
  -2  -4   4     6650.91     6558.74     59.77 o
  -1  -4   4        1.93        1.91      0.89 o
   0  -4   4     3977.23     4014.74     40.64 o
   1  -4   4     1003.39     1025.51     14.31 o
   2  -4   4      353.84      354.71      8.15 o
   3  -4   4       14.76       18.93      5.84 o
   4  -4   4     1636.31     1581.67     31.33 o
   5  -4   4       83.45       83.99      8.95 o
   6  -4   4      401.18      368.91     17.73 o
   7  -4   4      133.50      142.14     14.68 o
   8  -4   4      474.06      495.70     27.68 o
   9  -4   4       34.76       27.38      9.81 o
  -9  -3   4      227.24      214.26     15.69 o
  -8  -3   4      678.20      713.09     22.97 o
  -7  -3   4      517.13      487.70     15.38 o
  -6  -3   4      575.17      572.21     15.82 o
  -5  -3   4      282.66      263.38      9.70 o
  -4  -3   4     1683.19     1642.84     28.59 o
  -3  -3   4      454.77      462.33      9.02 o
  -2  -3   4     1536.70     1479.79     16.04 o
  -1  -3   4      782.07      839.40      9.63 o
   0  -3   4     6649.16     6371.71     56.64 o
   1  -3   4     1675.81     1724.09     20.64 o
   2  -3   4     4873.13     4853.53     65.83 o
   3  -3   4       78.95       78.94      5.30 o
   4  -3   4      835.39      833.73     19.26 o
   5  -3   4        6.98        8.27      2.73 o
   6  -3   4     1175.52     1217.64     34.67 o
   7  -3   4      188.47      175.13     12.03 o
   8  -3   4     1150.79     1154.99     43.96 o
   9  -3   4       38.61       37.04      9.35 o
  -9  -2   4      318.46      347.56     25.29 o
  -8  -2   4        2.07       -0.03      3.92 o
  -7  -2   4      917.37      933.12     22.01 o
  -6  -2   4       48.74       48.23      5.32 o
  -5  -2   4     2385.40     2419.00     39.02 o
  -4  -2   4      117.12      120.41      6.19 o
  -3  -2   4     2697.18     2612.74     31.53 o
  -2  -2   4      129.36      126.34      4.12 o
  -1  -2   4     6934.72     6975.03     62.00 o
   0  -2   4      604.94      654.41      8.69 o
   1  -2   4     7196.79     7109.17     90.09 o
   2  -2   4      543.36      495.81     12.38 o
   3  -2   4      233.56      215.59      7.73 o
   4  -2   4     1098.43     1161.21     23.44 o
   5  -2   4     1540.84     1553.72     36.98 o
   6  -2   4       19.83       18.23      4.33 o
   7  -2   4      415.68      412.64     18.62 o
   8  -2   4       22.20       24.94      6.62 o
   9  -2   4      121.15      104.72     11.71 o
  -9  -1   4      185.06      175.00     28.94 o
  -8  -1   4      864.56      871.79     29.38 o
  -7  -1   4       24.41       32.16      4.62 o
  -6  -1   4     1219.83     1292.25     25.42 o
  -5  -1   4     1627.46     1622.85     28.49 o
  -4  -1   4     1180.50     1140.73     18.70 o
  -3  -1   4     1732.84     1669.81     23.92 o
  -2  -1   4     2046.68     2081.33     25.24 o
  -1  -1   4     6320.81     6160.94     60.01 o
   0  -1   4     7017.18     6785.44     82.60 o
   1  -1   4     2352.63     2422.28     30.88 o
   2  -1   4     2499.88     2472.91     40.02 o
   3  -1   4       40.95       31.89      3.29 o
   4  -1   4      325.98      332.62      7.08 o
   5  -1   4      979.75     1045.66     21.63 o
   6  -1   4      410.90      406.30     11.95 o
   7  -1   4      332.92      352.42     18.73 o
   8  -1   4      349.11      369.08     17.72 o
   9  -1   4       56.59       69.51      8.90 o
  -9   0   4        1.87        1.06      4.40 o
  -8   0   4      400.04      426.71     18.97 o
  -7   0   4       64.54       66.41      7.98 o
  -6   0   4     2813.37     2916.07     45.73 o
  -5   0   4        4.83        6.45      2.06 o
  -4   0   4     1736.06     1673.14     24.50 o
  -3   0   4      167.17      166.49      5.34 o
  -2   0   4     5250.81     5513.23     59.38 o
  -1   0   4       93.12       98.94      2.76 o
   0   0   4     6862.75     6700.90    100.44 o
   1   0   4        0.60       -0.39      1.08 o
   2   0   4     6188.60     5902.92     86.82 o
   3   0   4        1.28        1.81      1.03 o
   4   0   4    13597.03    13937.48    139.37 o
   5   0   4       19.79       20.33      2.62 o
   6   0   4       58.33       80.56      5.97 o
   7   0   4       40.71       40.47      6.04 o
   8   0   4      626.80      699.83     41.60 o
   9   0   4        0.02        4.64      4.26 o
  -9   1   4      587.64      599.98     24.24 o
  -8   1   4       44.23       46.59      7.42 o
  -7   1   4      411.65      436.61     15.43 o
  -6   1   4       30.22       27.17      3.75 o
  -5   1   4     1180.66     1168.09     21.89 o
  -4   1   4      471.32      487.89     14.56 o
  -3   1   4     8984.13     9090.37    103.84 o
  -2   1   4        5.15        4.35      1.25 o
  -1   1   4     3370.59     3416.77     37.45 o
   0   1   4      238.65      248.52      6.43 o
   1   1   4        3.38        9.50      1.09 o
   2   1   4     1452.34     1463.90     17.57 o
   3   1   4     2972.87     3021.76     32.72 o
   4   1   4     5133.30     5459.46     71.20 o
   5   1   4       35.98       34.11      3.37 o
   6   1   4      849.10      829.86     16.49 o
   7   1   4      642.79      693.41     17.88 o
  -9   2   4       72.27       58.14     15.74 o
  -8   2   4        2.38        3.77      4.03 o
  -7   2   4      713.44      686.29     20.20 o
  -6   2   4     1005.65     1004.05     24.37 o
  -5   2   4     1267.69     1291.58     23.29 o
  -4   2   4     3004.48     3120.58     47.09 o
  -3   2   4     5243.22     5372.27     63.52 o
  -2   2   4      322.97      354.93      7.34 o
  -1   2   4    16073.28    15967.43    150.86 o
   0   2   4     1826.33     1820.58     25.02 o
   1   2   4     1897.61     1877.34     21.17 o
   2   2   4     3539.36     3663.37     39.13 o
   3   2   4     6454.47     6718.37     68.83 o
   4   2   4      268.27      289.45      7.93 o
   5   2   4     1277.79     1277.77     20.61 o
   6   2   4      136.73      145.24      8.58 o
   7   2   4      149.03      141.50      8.10 o
   8   2   4       41.84       49.96      8.60 o
  -9   3   4       57.96       44.20     12.70 o
  -8   3   4      598.64      562.84     22.34 o
  -7   3   4        1.17        0.51      2.52 o
  -6   3   4     1694.21     1655.50     31.00 o
  -5   3   4      348.11      319.93     10.38 o
  -4   3   4     8198.06     8289.74     88.29 o
  -3   3   4       81.02       87.70      3.46 o
  -2   3   4     1958.69     1772.69     23.52 o
  -1   3   4      300.02      297.91      4.69 o
   0   3   4     5610.33     5452.38     52.04 o
   1   3   4      117.78      134.75      2.54 o
   2   3   4     4256.75     4559.73     49.36 o
   3   3   4      306.70      329.08      5.22 o
   4   3   4     2468.62     2505.04     32.76 o
   5   3   4      304.98      295.57     11.72 o
   6   3   4      468.98      525.43     12.61 o
   7   3   4      297.12      313.64     13.38 o
   8   3   4      366.51      404.30     20.21 o
  -9   4   4      173.85      185.96     16.69 o
  -8   4   4      489.90      514.28     21.66 o
  -7   4   4       77.70       80.62      7.09 o
  -6   4   4      102.31       94.15      6.76 o
  -5   4   4      939.11      919.90     25.54 o
  -4   4   4      794.86      758.64     14.64 o
  -3   4   4      500.83      469.73     11.26 o
  -2   4   4     1740.67     1636.16     25.99 o
  -1   4   4     1297.40     1365.58     16.42 o
   0   4   4     3170.37     3112.30     28.52 o
   1   4   4     1967.93     2072.92     26.99 o
   2   4   4     7946.92     7999.42    147.39 o
   3   4   4     1861.26     1892.58     27.40 o
   4   4   4     1111.16     1169.69     19.12 o
   5   4   4      154.48      144.62      7.60 o
   6   4   4     1179.28     1183.01     34.11 o
   7   4   4       60.77       64.58      5.28 o
   8   4   4      610.05      657.71     21.80 o
   9   4   4      447.88      460.16     23.64 o
  -9   5   4       13.60       15.81      6.68 o
  -8   5   4        2.42        4.78      4.57 o
  -7   5   4      715.77      728.87     25.87 o
  -6   5   4      224.33      241.63     10.22 o
  -5   5   4     1374.51     1311.17     34.72 o
  -4   5   4       99.57       84.82     10.94 o
  -3   5   4     1220.68     1258.57     24.61 o
  -2   5   4      161.13      173.91      5.87 o
  -1   5   4    15058.30    14666.09    118.98 o
   0   5   4      543.92      638.15      7.46 o
   1   5   4     4357.30     4686.97     49.61 o
   2   5   4       10.58       14.73      1.33 o
   3   5   4     4840.31     4733.85     54.53 o
   4   5   4       87.27       88.44      3.22 o
   5   5   4     1601.32     1576.63     25.14 o
   6   5   4        3.60        4.23      2.15 o
   7   5   4      396.26      415.38     12.79 o
   8   5   4        0.26        2.44      3.87 o
   9   5   4      239.32      260.31     11.18 o
  -9   6   4      273.35      244.99     17.15 o
  -8   6   4      688.36      662.38     26.66 o
  -7   6   4        0.42        5.08      5.44 o
  -6   6   4     2249.33     2206.87     40.02 o
  -5   6   4      143.01      146.37      7.98 o
  -4   6   4     1727.03     1647.93     34.48 o
  -3   6   4      675.27      716.18     18.31 o
  -2   6   4      907.35      888.14     13.45 o
  -1   6   4      153.68      216.38      4.10 o
   0   6   4     1630.48     1575.14     14.35 o
   1   6   4     2677.34     2833.47     28.86 o
   2   6   4     4407.93     4495.52     53.06 o
   3   6   4     2226.03     2204.49     30.45 o
   4   6   4      117.28      122.87      5.04 o
   5   6   4     1056.05     1029.47     22.50 o
   6   6   4      319.63      351.66     12.03 o
   7   6   4      270.22      265.38     11.52 o
   8   6   4      634.78      635.46     32.58 o
   9   6   4      136.00      136.49      8.73 o
  -9   7   4       10.65       20.84      9.81 o
  -8   7   4      394.90      443.97     27.30 o
  -7   7   4      134.92      122.09     11.79 o
  -6   7   4      901.48      892.32     22.43 o
  -5   7   4       29.64       31.68      5.21 o
  -4   7   4     1847.66     1904.94     39.36 o
  -3   7   4      108.48       93.18      5.23 o
  -2   7   4     3237.11     3101.67     38.26 o
  -1   7   4     1472.65     1561.13     16.75 o
   0   7   4     2761.37     2756.77     25.77 o
   1   7   4      851.31      927.14     11.12 o
   2   7   4     3088.30     3075.24     28.26 o
   3   7   4        1.71        6.96      3.89 o
   4   7   4     1824.09     1795.38     40.82 o
   5   7   4      136.35      137.54      7.91 o
   6   7   4      942.95      951.03     19.35 o
   7   7   4      536.58      553.76     14.15 o
   8   7   4      556.82      601.68     19.45 o
   9   7   4       27.96       24.37      5.17 o
  -8   8   4       18.80       17.03      7.07 o
  -7   8   4      215.17      215.57     15.39 o
  -6   8   4        7.37        8.91      3.55 o
  -5   8   4     1064.67     1099.00     29.19 o
  -4   8   4      653.17      660.58     26.24 o
  -3   8   4      165.55      166.19      7.02 o
  -2   8   4       15.08       22.00      2.79 o
  -1   8   4     2195.32     2157.52     24.21 o
   0   8   4      565.18      618.36      8.67 o
   1   8   4     2150.77     2268.94     23.34 o
   2   8   4      348.97      340.00      6.27 o
   3   8   4     1564.10     1475.52     29.38 o
   4   8   4       66.25       79.15     17.28 o
   5   8   4      692.16      662.61     17.88 o
   6   8   4      321.78      319.31     13.90 o
   7   8   4      429.14      422.65     13.00 o
   8   8   4      195.58      189.77     18.81 o
   9   8   4      343.70      328.55     18.68 o
  -8   9   4        2.70        1.98      7.22 o
  -7   9   4      111.54       86.05     12.93 o
  -6   9   4      583.69      608.24     25.65 o
  -5   9   4      604.18      593.26     21.01 o
  -4   9   4      408.40      429.16     31.46 o
  -3   9   4      861.70      846.53     23.36 o
  -2   9   4     1434.60     1397.90     27.91 o
  -1   9   4      395.55      368.00      8.74 o
   0   9   4     2003.15     2032.60     22.15 o
   1   9   4      221.57      189.20      7.09 o
   2   9   4      709.33      698.31     11.19 o
   3   9   4     1677.05     1657.94     37.66 o
   4   9   4      383.22      404.96     13.94 o
   5   9   4     1686.71     1643.81     34.27 o
   6   9   4      156.15      152.25      9.33 o
   7   9   4        1.67        0.32      4.39 o
   8   9   4       12.00       10.21      6.01 o
  -8  10   4      435.06      400.56     31.03 o
  -7  10   4       73.62       76.16     11.60 o
  -6  10   4      353.16      349.59     22.59 o
  -5  10   4       15.63       16.75      5.36 o
  -4  10   4      636.24      642.96     18.82 o
  -3  10   4       48.21       45.76      5.59 o
  -2  10   4     3136.34     3030.39     39.88 o
  -1  10   4       22.60       26.64      2.90 o
   0  10   4     1843.06     1886.12     22.77 o
   1  10   4      436.25      408.87      8.29 o
   2  10   4     1814.08     1863.02     27.49 o
   3  10   4      411.16      401.08     10.51 o
   4  10   4     1477.94     1458.86     32.25 o
   5  10   4      459.54      461.80     19.97 o
   6  10   4      305.60      348.39     33.34 o
   7  10   4       34.09       39.93      8.69 o
   8  10   4      364.60      349.65     20.92 o
  -7  11   4        0.90       10.95      9.35 o
  -6  11   4      216.14      247.02     25.33 o
  -5  11   4      458.00      429.23     31.03 o
  -4  11   4      206.94      205.93     13.13 o
  -3  11   4      451.38      443.16     17.28 o
  -2  11   4       94.17       81.57      4.65 o
  -1  11   4       19.12       15.56      3.16 o
   0  11   4     2277.07     2302.65     35.12 o
   1  11   4      507.98      514.69     14.19 o
   2  11   4      487.07      514.23     12.24 o
   3  11   4      526.28      513.14     11.53 o
   4  11   4      672.91      682.63     21.01 o
   5  11   4      772.40      781.26     23.16 o
   6  11   4      207.45      182.74     26.73 o
   7  11   4      332.74      306.84     22.02 o
   8  11   4      124.01      139.44     15.14 o
  -7  12   4      293.22      320.48     30.04 o
  -6  12   4        1.37        5.25      8.14 o
  -5  12   4       94.00       71.41     15.89 o
  -4  12   4      233.22      240.89     14.05 o
  -3  12   4      778.36      758.12     25.60 o
  -2  12   4      358.10      371.76     10.52 o
  -1  12   4      573.69      574.29     13.95 o
   0  12   4      114.42      102.57      6.35 o
   1  12   4       39.89       40.87      3.46 o
   2  12   4      549.56      580.74     16.72 o
   3  12   4      682.96      712.41     14.97 o
   4  12   4       12.28       12.33      6.11 o
   5  12   4      502.86      520.31     25.25 o
   6  12   4        0.03        3.38      5.72 o
   7  12   4      214.62      244.34     19.43 o
  -6  13   4      354.95      363.60     32.40 o
  -5  13   4        7.72        8.18      5.71 o
  -4  13   4      191.67      174.80     13.38 o
  -3  13   4       49.21       40.50      7.48 o
  -2  13   4      630.80      671.50     51.64 o
  -1  13   4      267.37      253.60     10.99 o
   0  13   4     1031.49     1045.08     25.78 o
   1  13   4      146.07      145.92      7.46 o
   2  13   4      361.14      377.73     33.23 o
   3  13   4      162.65      171.28     10.45 o
   4  13   4      770.05      764.39     46.51 o
   5  13   4       93.50       64.36     11.22 o
   6  13   4      354.93      290.02     21.29 o
   7  13   4      349.97      358.20     23.63 o
  -5  14   4      125.17      116.66     15.06 o
  -4  14   4      251.20      261.08     19.62 o
  -3  14   4      192.68      174.99     15.97 o
  -2  14   4      554.35      538.52     26.09 o
  -1  14   4        3.66        3.15      5.06 o
   0  14   4      663.07      684.60     19.76 o
   1  14   4      314.62      278.58     18.33 o
   2  14   4      301.18      274.66     33.50 o
   3  14   4       88.23      115.37     12.08 o
   4  14   4      336.67      336.15     17.26 o
   5  14   4        9.81        3.80      6.74 o
   6  14   4      282.20      286.22     22.28 o
  -4  15   4       27.15       25.10      8.67 o
  -3  15   4      288.80      301.01     20.38 o
  -2  15   4        2.64        0.53      4.56 o
  -1  15   4      404.87      393.98     29.62 o
   0  15   4        5.11        4.99      2.96 o
   1  15   4       96.51      106.09     12.47 o
   2  15   4       79.33       67.61     11.10 o
   3  15   4      406.80      423.54     30.19 o
   4  15   4        8.77       14.33      5.09 o
   5  15   4      178.70      186.02     19.02 o
  -3  16   4       55.81       56.89     11.33 o
  -2  16   4       17.67       11.56      6.01 o
  -1  16   4       99.32      109.58     12.32 o
   0  16   4      489.78      495.26     16.38 o
   1  16   4       36.95       25.86      7.53 o
   2  16   4       77.22       82.90     12.70 o
   3  16   4      227.92      229.07     19.01 o
   4  16   4      204.24      219.36     27.49 o
   0  17   4       96.20       79.17     10.95 o
   1  17   4        0.50        3.35      5.17 o
  -2 -13   5      145.19      108.75     19.32 o
  -1 -13   5        5.87        0.53      4.64 o
   0 -13   5      154.51      169.28     29.43 o
   1 -13   5       77.89       50.35     10.65 o
  -4 -12   5      140.55      147.96     13.98 o
  -3 -12   5      299.74      302.01     18.03 o
  -2 -12   5       27.54       37.62      9.51 o
  -1 -12   5      440.36      462.49     20.19 o
   0 -12   5       50.05       41.21      5.69 o
   1 -12   5      376.29      370.29     22.13 o
   2 -12   5        0.98        0.08      5.63 o
   3 -12   5      438.24      496.69     28.52 o
  -5 -11   5       15.58       19.47      6.03 o
  -4 -11   5      971.89     1009.31     42.93 o
  -3 -11   5      393.45      394.57     40.12 o
  -2 -11   5      265.29      255.85     15.13 o
  -1 -11   5      490.00      514.70     20.30 o
   0 -11   5      215.13      220.14      9.73 o
   1 -11   5      162.04      145.33     14.53 o
   2 -11   5      951.04      892.08     37.80 o
   3 -11   5       70.99       70.58     12.32 o
   4 -11   5       80.75       73.62     13.08 o
  -6 -10   5      622.88      677.26     32.95 o
  -5 -10   5      494.75      513.10     19.40 o
  -4 -10   5      306.15      302.24     14.57 o
  -3 -10   5      127.12      108.49     20.42 o
  -2 -10   5      828.56      868.23     53.88 o
  -1 -10   5        9.76        7.77      4.39 o
   0 -10   5      526.34      490.98     14.49 o
   1 -10   5       46.34       47.76      5.15 o
   2 -10   5      161.84      208.61     16.58 o
   3 -10   5       72.75       70.79     13.31 o
   4 -10   5      527.43      552.62     18.43 o
   5 -10   5       13.97       13.23      9.73 o
  -7  -9   5       61.39       43.64      8.72 o
  -6  -9   5        1.30       -0.96      4.55 o
  -5  -9   5      414.73      428.94     19.20 o
  -4  -9   5      273.86      263.33     13.77 o
  -3  -9   5      658.30      633.01     19.60 o
  -2  -9   5        0.21        0.95      2.85 o
  -1  -9   5      409.63      399.16     16.10 o
   0  -9   5       12.22       10.41      2.66 o
   1  -9   5      628.15      651.69     23.35 o
   2  -9   5       92.30       86.47      9.37 o
   3  -9   5      241.54      248.93     11.21 o
   4  -9   5      103.01       86.93      9.41 o
   5  -9   5      684.62      637.24     40.00 o
   6  -9   5      164.92      153.62     21.90 o
  -7  -8   5      283.62      286.12     17.57 o
  -6  -8   5      251.23      260.47     15.84 o
  -5  -8   5      269.65      254.48     14.85 o
  -4  -8   5      218.63      207.50      9.44 o
  -3  -8   5      539.98      569.79     15.75 o
  -2  -8   5      500.87      511.69     11.79 o
  -1  -8   5     1972.33     1875.86     28.22 o
   0  -8   5     1348.26     1291.87     21.64 o
   1  -8   5      734.89      747.41     14.73 o
   2  -8   5      427.13      447.41     12.66 o
   3  -8   5      374.46      381.37     14.97 o
   4  -8   5      469.32      488.86     32.32 o
   5  -8   5      797.79      777.25     42.66 o
   6  -8   5       68.18       46.32     13.31 o
   7  -8   5       54.52       43.50     13.23 o
  -8  -7   5      426.86      443.80     21.02 o
  -7  -7   5        2.13        1.88      4.35 o
  -6  -7   5     1868.96     1817.70     43.27 o
  -5  -7   5       17.12       18.27      4.83 o
  -4  -7   5      994.57      997.35     19.52 o
  -3  -7   5       81.46       78.22      4.79 o
  -2  -7   5     1785.38     1858.95     35.10 o
  -1  -7   5      360.68      342.98      9.06 o
   0  -7   5     1780.41     1741.15     26.08 o
   1  -7   5      137.17      132.61      5.80 o
   2  -7   5      192.77      199.54      8.59 o
   3  -7   5       20.95       14.23      4.21 o
   4  -7   5     1267.20     1306.40     41.96 o
   5  -7   5        1.12        1.06      6.01 o
   6  -7   5      411.28      387.25     28.29 o
   7  -7   5      159.12      154.00     20.08 o
  -8  -6   5      212.44      219.22     15.17 o
  -7  -6   5      231.30      238.87     22.10 o
  -6  -6   5       75.60       54.38      7.51 o
  -5  -6   5      289.81      289.62     11.78 o
  -4  -6   5     1364.16     1383.47     23.48 o
  -3  -6   5      170.75      187.13      7.14 o
  -2  -6   5      451.83      477.07      9.37 o
  -1  -6   5       87.80       74.06      3.95 o
   0  -6   5      550.62      536.57      9.48 o
   1  -6   5     1328.44     1285.87     18.59 o
   2  -6   5     1684.19     1760.89     27.05 o
   3  -6   5     1311.87     1317.32     28.23 o
   4  -6   5      500.32      501.00     22.68 o
   5  -6   5      489.57      547.21     31.03 o
   6  -6   5      198.65      208.15     19.47 o
   7  -6   5      194.00      174.31     19.47 o
   8  -6   5      122.47      103.13     16.73 o
  -8  -5   5        5.28       -0.49      4.25 o
  -7  -5   5      605.82      579.62     26.45 o
  -6  -5   5       50.79       51.25      7.40 o
  -5  -5   5     1028.09     1026.15     23.28 o
  -4  -5   5      261.67      248.87      9.94 o
  -3  -5   5     1562.96     1578.41     24.36 o
  -2  -5   5      642.39      643.24     10.25 o
  -1  -5   5      334.70      340.90      8.38 o
   0  -5   5      346.15      358.44      7.93 o
   1  -5   5     2050.66     2101.72     28.36 o
   2  -5   5      114.22      115.31      5.34 o
   3  -5   5     1249.94     1222.17     27.49 o
   4  -5   5      141.69      131.67     11.63 o
   5  -5   5     1027.20     1003.37     33.58 o
   6  -5   5        1.37        4.56      5.78 o
   7  -5   5      323.89      318.50     23.65 o
   8  -5   5       25.70       31.94     10.57 o
  -9  -4   5      100.06      107.56     13.01 o
  -8  -4   5      554.51      553.37     21.42 o
  -7  -4   5      148.34      140.11     19.37 o
  -6  -4   5     1673.19     1621.02     32.08 o
  -5  -4   5       53.65       65.88      6.28 o
  -4  -4   5     2522.35     2452.21     40.11 o
  -3  -4   5      305.04      304.16      7.56 o
  -2  -4   5     1346.57     1342.69     16.76 o
  -1  -4   5        0.67        1.78      0.83 o
   0  -4   5     2892.02     2954.51     31.79 o
   1  -4   5      432.69      438.13      8.27 o
   2  -4   5     1312.94     1333.76     20.48 o
   3  -4   5      583.16      608.86     16.78 o
   4  -4   5     1788.96     1798.22     35.68 o
   5  -4   5        2.54        3.67      3.78 o
   6  -4   5      519.75      513.47     22.17 o
   7  -4   5      786.93      799.07     37.11 o
   8  -4   5      399.39      379.57     25.17 o
  -9  -3   5      226.78      243.10     17.47 o
  -8  -3   5      628.09      622.06     22.19 o
  -7  -3   5      154.31      161.11     14.31 o
  -6  -3   5     1772.82     1735.44     53.17 o
  -5  -3   5      142.71      137.85      7.77 o
  -4  -3   5     1174.11     1217.01     23.75 o
  -3  -3   5      677.17      671.44     10.69 o
  -2  -3   5     3755.92     3714.19     35.79 o
  -1  -3   5      374.68      399.51      6.33 o
   0  -3   5     3446.65     3485.24     33.27 o
   1  -3   5     1295.39     1275.59     16.67 o
   2  -3   5      838.97      793.81     13.52 o
   3  -3   5      546.94      556.36     15.16 o
   4  -3   5     2524.58     2564.61     45.64 o
   5  -3   5       88.79       99.08      6.91 o
   6  -3   5     1034.91     1045.39     32.31 o
   7  -3   5      183.25      196.59     15.97 o
   8  -3   5      324.83      359.04     22.74 o
   9  -3   5       12.42        7.30      7.53 o
  -9  -2   5      977.59     1010.23     35.60 o
  -8  -2   5        0.00        1.94      3.94 o
  -7  -2   5     2145.11     2186.23     39.99 o
  -6  -2   5       71.71       60.94      5.94 o
  -5  -2   5       12.20       17.10      3.33 o
  -4  -2   5       12.79       10.70      2.70 o
  -3  -2   5     2280.49     2235.37     25.44 o
  -2  -2   5      165.11      178.63      3.88 o
  -1  -2   5     2911.06     2808.65     26.07 o
   0  -2   5     3130.04     3339.85     32.46 o
   1  -2   5     2347.59     2306.15     26.24 o
   2  -2   5       15.12       15.31      2.66 o
   3  -2   5     1796.74     1781.57     32.79 o
   4  -2   5      712.77      727.65     17.70 o
   5  -2   5      100.84      105.20      6.61 o
   6  -2   5     1020.22     1048.92     30.71 o
   7  -2   5     1414.34     1436.81     39.41 o
   8  -2   5        5.16        8.52      5.86 o
   9  -2   5      299.39      302.30     20.31 o
  -9  -1   5      228.80      238.18     16.43 o
  -8  -1   5      690.69      694.06     26.71 o
  -7  -1   5     1271.34     1258.94     26.95 o
  -6  -1   5       95.72      104.53      7.11 o
  -5  -1   5      872.55      886.62     19.41 o
  -4  -1   5     3455.23     3395.53     49.81 o
  -3  -1   5      581.17      559.89     10.01 o
  -2  -1   5     2308.86     2212.40     22.18 o
  -1  -1   5     4007.03     4044.63     39.84 o
   0  -1   5     3839.06     3877.29     38.20 o
   1  -1   5      376.56      348.57      6.72 o
   2  -1   5     2807.09     2807.41     39.72 o
   3  -1   5      419.78      379.19     10.81 o
   4  -1   5     2015.82     2025.41     36.09 o
   5  -1   5      550.67      589.86     15.33 o
   6  -1   5     2304.10     2365.24     42.92 o
   7  -1   5      203.76      220.50     15.62 o
   8  -1   5       71.34       89.13      9.81 o
   9  -1   5      473.61      517.45     24.64 o
  -9   0   5      102.59      101.98     11.48 o
  -8   0   5     2415.48     2357.21     58.90 o
  -7   0   5      415.62      424.83     16.03 o
  -6   0   5      305.34      335.83     11.41 o
  -5   0   5       37.39       37.26      4.15 o
  -4   0   5     1286.54     1295.35     23.42 o
  -3   0   5       55.20       59.15      2.89 o
  -2   0   5     3229.20     3275.00     37.68 o
  -1   0   5      658.23      692.79     11.38 o
   0   0   5     7313.49     7111.91     71.51 o
   1   0   5       40.09       36.36      3.32 o
   2   0   5     1955.93     1852.95     31.64 o
   3   0   5      126.19      131.83      9.60 o
   4   0   5     3637.58     3594.84     49.14 o
   5   0   5        0.03        1.27      1.58 o
   6   0   5     3542.33     3586.46     95.86 o
   7   0   5       19.21       15.02      3.04 o
   8   0   5      805.54      837.63     29.43 o
   9   0   5        4.01        7.07      5.02 o
  -9   1   5      888.43      879.11     31.64 o
  -8   1   5      280.39      267.99     15.82 o
  -7   1   5      233.37      235.49     12.00 o
  -6   1   5      882.14      848.34     19.32 o
  -5   1   5     2949.07     2972.93     45.30 o
  -4   1   5      584.36      575.20     12.91 o
  -3   1   5      543.20      499.44      8.79 o
  -2   1   5       18.25       25.07      2.65 o
  -1   1   5     4263.53     4296.36     45.63 o
   0   1   5     3944.09     3894.94     63.69 o
   1   1   5     3713.21     3811.92     41.63 o
   2   1   5     4372.04     4528.22     79.45 o
   3   1   5      124.46       82.39      3.36 o
   4   1   5       20.32       22.45      1.86 o
   5   1   5     2375.18     2462.42     31.78 o
   6   1   5      632.13      649.85     16.31 o
   7   1   5      559.40      572.68     16.13 o
  -9   2   5      654.53      702.29     51.75 o
  -8   2   5      424.38      357.48     17.95 o
  -7   2   5      527.35      554.84     18.47 o
  -6   2   5      122.53      122.78      8.28 o
  -5   2   5     3058.81     3051.37     54.64 o
  -4   2   5      530.71      489.01     10.62 o
  -3   2   5     3617.12     3651.40     45.61 o
  -2   2   5     3048.09     3090.84     35.34 o
  -1   2   5     2042.85     1989.03     22.32 o
   0   2   5     3946.91     3946.17     41.32 o
   1   2   5      632.00      623.61      9.71 o
   2   2   5       42.01       32.82      2.16 o
   3   2   5        5.07       10.09      1.43 o
   4   2   5     1284.54     1336.36     22.63 o
   5   2   5     1749.46     1875.63     27.39 o
   6   2   5      254.83      248.33      9.58 o
   7   2   5      807.43      832.05     27.89 o
   8   2   5       47.55       46.17      8.37 o
  -9   3   5        0.01        1.07      4.86 o
  -8   3   5     1349.22     1287.12     38.48 o
  -7   3   5       27.96       27.10      5.03 o
  -6   3   5      798.76      796.44     21.80 o
  -5   3   5       25.50       28.23      7.62 o
  -4   3   5     2271.61     2318.08     31.93 o
  -3   3   5      713.92      683.21     12.30 o
  -2   3   5     1278.94     1157.04     17.08 o
  -1   3   5      158.93      133.18      3.31 o
   0   3   5     2871.29     2723.48     29.35 o
   1   3   5      862.28      875.06     14.03 o
   2   3   5     6305.80     6412.74     80.29 o
   3   3   5        1.47        2.07      0.92 o
   4   3   5     4510.71     4654.77     46.30 o
   5   3   5      274.19      276.17      8.48 o
   6   3   5     2104.95     2131.89     35.31 o
   7   3   5      124.22      100.46     12.81 o
   8   3   5      434.46      460.74     21.68 o
  -9   4   5      575.77      517.18     23.60 o
  -8   4   5      507.33      466.71     21.08 o
  -7   4   5        4.12        1.03      3.06 o
  -6   4   5     1056.57     1045.21     23.43 o
  -5   4   5     1278.00     1201.74     24.27 o
  -4   4   5     1331.15     1264.09     23.87 o
  -3   4   5     2279.98     2341.68     31.33 o
  -2   4   5     4214.63     4181.41     44.81 o
  -1   4   5     1148.26     1057.01     12.41 o
   0   4   5     1395.84     1377.27     13.13 o
   1   4   5     4436.42     4512.93     56.20 o
   2   4   5     2703.80     2586.97     51.94 o
   3   4   5     1668.17     1742.98     19.26 o
   4   4   5     1575.81     1646.61     19.15 o
   5   4   5      620.36      632.90      9.52 o
   6   4   5      124.32      125.96      8.60 o
   7   4   5       77.76       79.64      7.90 o
   8   4   5      521.97      534.47     14.03 o
   9   4   5       50.73       34.15     15.82 o
  -9   5   5      484.50      498.53     23.87 o
  -8   5   5       10.79        8.69      4.85 o
  -7   5   5      329.09      320.32     16.63 o
  -6   5   5      126.07      108.12      7.59 o
  -5   5   5     2788.45     2722.07     44.33 o
  -4   5   5      300.99      300.28     11.48 o
  -3   5   5     1351.34     1330.88     24.03 o
  -2   5   5      718.66      859.89     10.77 o
  -1   5   5     2039.97     1925.10     28.64 o
   0   5   5      417.98      393.34      5.39 o
   1   5   5     2918.97     2880.41     40.90 o
   2   5   5       43.67       58.96      2.99 o
   3   5   5     1855.95     1922.97     41.25 o
   4   5   5       29.87       30.34      3.89 o
   5   5   5     1708.37     1675.88     41.57 o
   6   5   5       19.64       26.47      3.36 o
   7   5   5      502.14      517.40     13.20 o
   8   5   5        3.50        5.25      2.73 o
   9   5   5      668.28      677.97     37.80 o
  -9   6   5       74.69       89.01     11.99 o
  -8   6   5      424.55      424.78     38.98 o
  -7   6   5      312.13      294.06     22.40 o
  -6   6   5     2134.21     2127.12     39.23 o
  -5   6   5      236.60      230.28      9.84 o
  -4   6   5      931.71      930.27     23.39 o
  -3   6   5      939.96      988.75     16.72 o
  -2   6   5      966.51      855.10     12.38 o
  -1   6   5      496.82      548.35      6.84 o
   0   6   5     1565.56     1606.64     16.85 o
   1   6   5      285.47      293.39      5.48 o
   2   6   5     1723.89     1559.68     23.75 o
   3   6   5        3.36        1.72      2.13 o
   4   6   5     1433.92     1462.19     33.71 o
   5   6   5      947.66      923.64     20.93 o
   6   6   5      661.88      658.83     17.29 o
   7   6   5      338.37      371.69     11.56 o
   8   6   5      913.03      973.24     23.48 o
   9   6   5       46.37       61.85     15.93 o
  -9   7   5        0.30        3.48      5.79 o
  -8   7   5      718.93      651.54     27.65 o
  -7   7   5      487.99      490.91     27.53 o
  -6   7   5     1624.20     1577.24     32.61 o
  -5   7   5        0.94       -0.11      2.09 o
  -4   7   5      334.68      324.14     13.01 o
  -3   7   5      209.05      199.41      7.12 o
  -2   7   5     2401.56     2455.16     29.04 o
  -1   7   5     2301.76     2418.47     24.09 o
   0   7   5     3244.28     3201.56     27.71 o
   1   7   5      361.05      427.42      6.03 o
   2   7   5     1511.61     1579.70     20.13 o
   3   7   5     1429.29     1441.53     33.89 o
   4   7   5     2577.15     2456.87     51.67 o
   5   7   5      199.34      189.67     10.65 o
   6   7   5      369.84      346.48     14.89 o
   7   7   5        6.10        8.05      5.56 o
   8   7   5     1094.04     1103.50     25.65 o
   9   7   5      159.00      169.73     11.00 o
  -8   8   5       11.44        9.93      8.10 o
  -7   8   5      387.18      369.04     20.05 o
  -6   8   5      157.36      159.77     14.64 o
  -5   8   5      947.91      954.61     26.70 o
  -4   8   5      273.93      282.29     12.61 o
  -3   8   5     1532.62     1520.05     24.31 o
  -2   8   5      122.93      107.96      4.38 o
  -1   8   5     2486.20     2653.73     26.60 o
   0   8   5      776.80      842.83     11.25 o
   1   8   5     3052.37     3042.12     27.87 o
   2   8   5       21.25       31.01      1.94 o
   3   8   5       58.49       54.73      5.24 o
   4   8   5      794.33      785.41     25.06 o
   5   8   5     1058.34     1097.09     48.94 o
   6   8   5       95.08       74.62      6.35 o
   7   8   5      825.32      884.27     22.62 o
   8   8   5        0.22        2.17      4.59 o
   9   8   5      203.23      214.42     15.35 o
  -8   9   5      563.59      576.86     27.49 o
  -7   9   5      871.78      904.73     33.85 o
  -6   9   5      807.19      758.07     29.16 o
  -5   9   5       66.65       71.45     19.08 o
  -4   9   5      307.27      286.36     10.33 o
  -3   9   5     1104.31     1084.89     21.79 o
  -2   9   5      227.44      229.44      7.20 o
  -1   9   5      502.86      515.12     10.69 o
   0   9   5     1149.68     1083.18     15.58 o
   1   9   5      439.86      465.58      7.96 o
   2   9   5      329.03      343.07     10.56 o
   3   9   5      851.17      802.30     20.29 o
   4   9   5      200.05      190.06     10.56 o
   5   9   5       38.04       38.87      5.41 o
   6   9   5       78.33       66.18      6.69 o
   7   9   5      421.16      419.99     15.33 o
   8   9   5      215.43      217.32     15.45 o
  -8  10   5      232.58      241.61     19.52 o
  -7  10   5        0.18        4.02      5.35 o
  -6  10   5      363.11      399.25     28.25 o
  -5  10   5      191.88      181.62     12.59 o
  -4  10   5     1797.23     1824.00     33.15 o
  -3  10   5      433.38      391.05     13.55 o
  -2  10   5      474.90      495.48     10.87 o
  -1  10   5      501.46      489.06     10.81 o
   0  10   5     2610.34     2630.76     29.36 o
   1  10   5      272.63      250.63      6.71 o
   2  10   5     3077.43     3031.29     47.05 o
   3  10   5      304.73      281.66     21.86 o
   4  10   5      660.34      665.46     19.51 o
   5  10   5      567.17      529.81     30.39 o
   6  10   5     1091.81     1097.18     29.54 o
   7  10   5       57.67       55.77      8.91 o
   8  10   5      546.88      570.87     26.24 o
  -7  11   5      530.05      497.83     25.77 o
  -6  11   5       15.94        3.19      7.22 o
  -5  11   5      239.86      226.02     23.12 o
  -4  11   5      824.43      789.92     19.87 o
  -3  11   5      352.41      362.90     14.56 o
  -2  11   5      115.38      135.65      7.51 o
  -1  11   5      477.39      466.35     12.84 o
   0  11   5       62.06       75.20      5.95 o
   1  11   5      813.83      818.93     13.56 o
   2  11   5     1167.54     1117.58     19.69 o
   3  11   5       57.08       60.18      5.29 o
   4  11   5       40.73       38.90      6.09 o
   5  11   5      205.03      206.68     11.76 o
   6  11   5      239.94      229.30     12.52 o
   7  11   5      421.89      429.75     22.93 o
   8  11   5      336.06      362.30     22.32 o
  -7  12   5      426.67      455.70     35.59 o
  -6  12   5       32.59       28.37     11.56 o
  -5  12   5      784.96      796.85     27.54 o
  -4  12   5      235.73      235.24     11.09 o
  -3  12   5      147.10      138.71     10.97 o
  -2  12   5      246.26      247.57     14.38 o
  -1  12   5      333.38      357.86     15.18 o
   0  12   5       14.70       17.77      5.07 o
   1  12   5      767.83      738.56     13.96 o
   2  12   5       26.68       28.05      4.24 o
   3  12   5      388.43      401.76     10.33 o
   4  12   5       16.97       20.39      6.76 o
   5  12   5      810.13      798.90     24.44 o
   6  12   5        2.85        2.26      5.13 o
   7  12   5      199.84      195.62     17.50 o
  -6  13   5      149.85      126.02     21.83 o
  -5  13   5      220.91      210.73     14.55 o
  -4  13   5      774.50      762.28     26.99 o
  -3  13   5       84.58       78.18     15.10 o
  -2  13   5      448.24      445.02     14.22 o
  -1  13   5      163.51      165.27      8.90 o
   0  13   5     1001.15     1023.51     25.25 o
   1  13   5       86.72       81.42      9.58 o
   2  13   5      666.10      698.98     20.74 o
   3  13   5      108.60      117.80      8.75 o
   4  13   5      360.96      357.94     16.79 o
   5  13   5        9.49       20.15      7.87 o
   6  13   5      186.09      171.82     17.05 o
   7  13   5        0.29        3.00      6.74 o
  -5  14   5      112.02      108.07     14.83 o
  -4  14   5      307.92      324.51     21.52 o
  -3  14   5      254.44      249.30     17.95 o
  -2  14   5      327.21      325.50     19.55 o
  -1  14   5       18.27       25.26      4.57 o
   0  14   5      276.19      287.24     17.04 o
   1  14   5       27.26       23.80      7.15 o
   2  14   5      237.29      210.98     13.28 o
   3  14   5      285.20      293.18     13.59 o
   4  14   5      158.02      152.20     15.84 o
   5  14   5        0.90       -2.63      5.85 o
   6  14   5      132.94      137.25     16.30 o
  -4  15   5       11.74        7.68      6.31 o
  -3  15   5       30.33       20.99      7.30 o
  -2  15   5        0.13       -1.29      3.95 o
  -1  15   5      649.30      679.24     22.89 o
   0  15   5       21.66       17.82      3.92 o
   1  15   5      596.03      611.61     28.98 o
   2  15   5        4.22        1.29      4.33 o
   3  15   5       33.03       35.09     12.13 o
   4  15   5       59.67       51.96      7.72 o
   5  15   5      515.96      488.06     81.79 o
  -3  16   5       42.41       42.59     10.04 o
  -2  16   5       44.24       59.55     10.50 o
  -1  16   5      160.93      157.78      9.45 o
   0  16   5      419.17      459.08     15.60 o
   1  16   5      326.38      342.23     21.67 o
   2  16   5        6.03        7.22      5.78 o
   3  16   5       77.60       69.13     12.40 o
   4  16   5      228.99      201.83     15.91 o
  -1  17   5        1.86        1.06      4.79 o
   0  17   5      493.22      471.82     24.87 o
   1  17   5        7.22       16.05      7.00 o
   2  17   5       20.15       17.19      7.38 o
  -3 -12   6      498.06      496.88     28.82 o
  -2 -12   6        0.59        2.45      4.42 o
  -1 -12   6      249.40      234.29     18.44 o
   0 -12   6        0.02        0.22      3.01 o
   1 -12   6      585.54      544.22     27.83 o
   2 -12   6        0.60        1.83      5.78 o
  -4 -11   6      813.36      817.40     30.68 o
  -3 -11   6        0.74       -0.87      4.65 o
  -2 -11   6      247.60      250.22     23.16 o
  -1 -11   6      162.02      167.31     12.04 o
   0 -11   6       83.31       80.76      6.62 o
   1 -11   6      236.99      197.81     16.20 o
   2 -11   6      647.24      666.06     32.47 o
   3 -11   6       98.03       88.30     14.22 o
   4 -11   6       73.13       51.03     12.02 o
  -5 -10   6      125.10      102.70     10.08 o
  -4 -10   6      512.61      502.19     24.49 o
  -3 -10   6        1.16        0.23      3.79 o
  -2 -10   6      505.08      515.75     21.41 o
  -1 -10   6      142.35      141.69      9.09 o
   0 -10   6      364.65      377.34     12.80 o
   1 -10   6        2.33        5.17      4.79 o
   2 -10   6      580.36      611.83     30.12 o
   3 -10   6        7.70        9.20      6.77 o
   4 -10   6      254.21      276.11     13.44 o
   5 -10   6       22.45        5.93      9.81 o
  -6  -9   6       18.70       17.71      6.72 o
  -5  -9   6      978.17     1006.08     24.73 o
  -4  -9   6      169.20      149.85     12.79 o
  -3  -9   6      982.11      944.14     30.32 o
  -2  -9   6      160.85      161.72     11.94 o
  -1  -9   6      443.90      458.68     13.83 o
   0  -9   6      194.75      186.70      8.61 o
   1  -9   6     1487.84     1500.55     79.83 o
   2  -9   6       12.86       10.24      4.19 o
   3  -9   6      304.60      308.99     13.57 o
   4  -9   6       76.23       82.30     10.25 o
   5  -9   6      246.44      247.40     27.91 o
   6  -9   6       43.15       47.68     15.36 o
  -7  -8   6      243.80      261.98     17.29 o
  -6  -8   6      370.23      353.04     18.18 o
  -5  -8   6      511.63      514.58     21.20 o
  -4  -8   6      439.24      452.86     18.34 o
  -3  -8   6      350.15      353.44     14.00 o
  -2  -8   6      755.70      733.72     20.85 o
  -1  -8   6     1234.51     1221.96     21.20 o
   0  -8   6      221.22      217.95      8.40 o
   1  -8   6      201.37      217.09      7.07 o
   2  -8   6      114.98      117.76      7.22 o
   3  -8   6      103.82       92.49      9.72 o
   4  -8   6       93.67      103.58     18.25 o
   5  -8   6      805.18      798.16     44.87 o
   6  -8   6        0.33        5.48      8.14 o
  -7  -7   6        3.03       -3.26      4.39 o
  -6  -7   6      617.61      633.48     23.55 o
  -5  -7   6       44.43       38.21      9.78 o
  -4  -7   6     1258.45     1258.41     23.39 o
  -3  -7   6       73.44       69.51      5.47 o
  -2  -7   6     1212.83     1243.05     30.65 o
  -1  -7   6      662.27      618.40     13.28 o
   0  -7   6     1710.67     1753.03     26.70 o
   1  -7   6       67.43       60.51      3.62 o
   2  -7   6      875.63      927.66     21.55 o
   3  -7   6       39.40       35.99      5.75 o
   4  -7   6     1024.89      987.91     47.68 o
   5  -7   6        0.86        3.50      6.69 o
   6  -7   6      281.94      251.58     23.35 o
   7  -7   6        2.39        5.25      8.52 o
  -8  -6   6      161.32      152.47     18.43 o
  -7  -6   6      445.13      443.25     19.82 o
  -6  -6   6      119.76      111.97     10.75 o
  -5  -6   6      399.23      383.13     13.99 o
  -4  -6   6      303.93      314.09     17.68 o
  -3  -6   6     1849.49     1720.03     27.35 o
  -2  -6   6     1851.54     1792.56     22.58 o
  -1  -6   6      286.20      316.61      8.61 o
   0  -6   6       18.72       18.47      2.41 o
   1  -6   6      820.72      850.88     14.33 o
   2  -6   6      660.43      662.48     15.51 o
   3  -6   6     1047.28     1044.70     21.72 o
   4  -6   6      845.43      858.60     31.91 o
   5  -6   6      215.29      182.22     19.39 o
   6  -6   6       61.69       81.45     14.98 o
   7  -6   6      166.77      189.60     21.37 o
  -8  -5   6      292.44      282.35     19.01 o
  -7  -5   6      884.34      915.87     28.63 o
  -6  -5   6      371.27      347.30     23.33 o
  -5  -5   6      817.75      768.78     20.12 o
  -4  -5   6      296.83      285.66      9.62 o
  -3  -5   6     1824.34     1792.92     27.41 o
  -2  -5   6      273.07      303.81     11.76 o
  -1  -5   6      712.74      693.17     12.28 o
   0  -5   6      478.82      481.24      9.75 o
   1  -5   6     1678.14     1711.82     24.59 o
   2  -5   6      453.57      463.63     11.15 o
   3  -5   6     1940.31     2068.44     33.91 o
   4  -5   6        0.21        1.79      3.63 o
   5  -5   6      337.82      331.28     18.47 o
   6  -5   6       62.37       40.00     10.19 o
   7  -5   6      442.70      445.81     29.13 o
   8  -5   6       12.21       12.55      8.52 o
  -8  -4   6      404.05      419.01     19.02 o
  -7  -4   6       68.70       71.95      9.05 o
  -6  -4   6     1173.40     1183.23     26.77 o
  -5  -4   6      401.76      397.48     13.42 o
  -4  -4   6     4937.06     4689.75     68.27 o
  -3  -4   6      230.86      242.45      7.56 o
  -2  -4   6     1117.96     1152.71     16.42 o
  -1  -4   6      565.73      555.13      8.57 o
   0  -4   6     3755.33     3771.02     45.37 o
   1  -4   6        2.45        7.87      1.54 o
   2  -4   6     1695.58     1742.07     25.84 o
   3  -4   6      620.74      651.94     18.38 o
   4  -4   6       16.53       19.94      4.17 o
   5  -4   6       76.38       61.34      8.82 o
   6  -4   6     1085.81     1136.54     37.11 o
   7  -4   6        5.49        5.40      6.16 o
   8  -4   6      206.24      242.60     21.22 o
  -9  -3   6       50.01       37.51      8.94 o
  -8  -3   6      215.15      208.36     18.53 o
  -7  -3   6      572.53      559.26     20.52 o
  -6  -3   6     1043.13     1027.28     23.97 o
  -5  -3   6      302.45      311.67     11.48 o
  -4  -3   6      966.10      986.68     21.29 o
  -3  -3   6       43.84       54.47      3.68 o
  -2  -3   6     2590.89     2619.86     28.53 o
  -1  -3   6      494.28      478.14     10.21 o
   0  -3   6     1409.77     1411.37     16.11 o
   1  -3   6       73.88       58.76      3.00 o
   2  -3   6     4606.31     4633.83     56.42 o
   3  -3   6     1070.77     1044.17     23.82 o
   4  -3   6     1287.92     1275.04     32.92 o
   5  -3   6      265.69      226.49     10.34 o
   6  -3   6      168.50      190.04     31.87 o
   7  -3   6       16.85        8.14      6.08 o
   8  -3   6      567.41      600.12     31.64 o
  -9  -2   6      214.44      225.75     17.57 o
  -8  -2   6       19.09       15.38      6.18 o
  -7  -2   6      724.47      729.15     23.18 o
  -6  -2   6        4.30        2.61      2.65 o
  -5  -2   6     2707.15     2637.25     43.39 o
  -4  -2   6       26.70       25.44      3.72 o
  -3  -2   6     2951.98     3063.63     36.43 o
  -2  -2   6       25.02       18.82      1.66 o
  -1  -2   6     2609.65     2536.91     31.89 o
   0  -2   6     1003.73     1094.00     12.90 o
   1  -2   6     4146.45     4203.00     45.21 o
   2  -2   6      772.92      805.10     13.63 o
   3  -2   6     2072.37     2099.08     38.53 o
   4  -2   6       31.01       30.01      4.19 o
   5  -2   6       97.95      113.93      8.33 o
   6  -2   6       67.96       75.78      8.50 o
   7  -2   6      517.22      544.59     22.07 o
   8  -2   6        1.95       11.18      6.54 o
   9  -2   6      243.99      237.66     18.63 o
  -9  -1   6      234.16      249.66     17.53 o
  -8  -1   6      475.75      511.07     30.95 o
  -7  -1   6      174.66      152.47     10.68 o
  -6  -1   6     2600.74     2604.10     44.04 o
  -5  -1   6        2.98        2.40      2.20 o
  -4  -1   6     2025.23     2067.48     34.36 o
  -3  -1   6     2147.89     2232.00     25.65 o
  -2  -1   6      417.78      428.52      6.08 o
  -1  -1   6     3023.17     2919.22     28.57 o
   0  -1   6     2452.10     2344.89     22.17 o
   1  -1   6     2092.38     2160.11     24.80 o
   2  -1   6     3802.44     3713.93     51.87 o
   3  -1   6     1506.08     1433.63     27.95 o
   4  -1   6      227.86      231.39      9.03 o
   5  -1   6      478.02      490.07     14.46 o
   6  -1   6      274.76      306.14     15.96 o
   7  -1   6      189.23      180.22     11.72 o
   8  -1   6      387.63      437.60     22.89 o
   9  -1   6      240.50      258.04     17.95 o
  -9   0   6       21.16       17.33      6.48 o
  -8   0   6      494.92      493.56     30.08 o
  -7   0   6       52.66       40.28      7.28 o
  -6   0   6     1402.74     1435.90     28.49 o
  -5   0   6       67.20       68.94      5.95 o
  -4   0   6     5051.94     5014.13     69.65 o
  -3   0   6        1.60        2.11      1.05 o
  -2   0   6     1817.75     1738.38     18.34 o
  -1   0   6       16.08       18.63      1.66 o
   0   0   6     5594.18     5817.48     51.91 o
   1   0   6      801.37      849.56     11.31 o
   2   0   6     6804.95     6843.65     89.23 o
   3   0   6      159.16      143.92      6.51 o
   4   0   6     1829.08     1691.81     31.57 o
   5   0   6        6.37        7.95      2.60 o
   6   0   6     2964.28     2966.69     51.62 o
   7   0   6       14.51       13.53      4.63 o
   8   0   6       36.66       45.78      7.76 o
   9   0   6      107.51      106.93     11.26 o
  -9   1   6      712.28      738.31     32.09 o
  -8   1   6      161.34      147.81     13.07 o
  -7   1   6     1028.67     1019.40     27.67 o
  -6   1   6        4.27        3.76      2.44 o
  -5   1   6      994.51     1025.44     21.38 o
  -4   1   6       96.53       80.60      5.42 o
  -3   1   6     3138.27     2996.61     35.90 o
  -2   1   6      688.45      677.46      8.78 o
  -1   1   6     6767.77     6897.31     66.79 o
   0   1   6      400.02      462.91      8.28 o
   1   1   6     1872.76     1870.29     27.73 o
   2   1   6      543.77      555.47     13.08 o
   3   1   6       21.03       15.56      2.52 o
   4   1   6      456.20      451.03     12.20 o
   5   1   6      506.58      497.37     13.22 o
   6   1   6      914.38     1020.61     19.95 o
   7   1   6      113.09      134.06     11.40 o
   8   1   6      288.90      310.37     15.36 o
   9   1   6      476.72      523.08     22.28 o
  -9   2   6      208.74      202.29     15.53 o
  -8   2   6      325.75      324.84     18.23 o
  -7   2   6      348.04      341.71     14.68 o
  -6   2   6      170.88      175.04     12.11 o
  -5   2   6      323.57      319.09     10.49 o
  -4   2   6     1686.54     1709.40     31.31 o
  -3   2   6     2791.83     2891.08     34.69 o
  -2   2   6     3566.32     3696.20     34.65 o
  -1   2   6     8414.19     8044.68    113.97 o
   0   2   6      152.34      189.31      4.12 o
   1   2   6     6052.33     5877.54    100.80 o
   2   2   6     1018.49     1031.50     19.73 o
   3   2   6     1324.26     1345.54     21.78 o
   4   2   6     1299.54     1363.32     21.17 o
   5   2   6     2575.08     2683.29     39.80 o
   6   2   6       84.86       91.01      6.19 o
   7   2   6      395.46      409.14     15.48 o
   8   2   6      135.51      133.58      7.28 o
   9   2   6      142.12      164.50     10.50 o
  -9   3   6       40.54       35.53     14.22 o
  -8   3   6      927.07      945.59     53.84 o
  -7   3   6       46.21       40.39      7.35 o
  -6   3   6     1492.63     1484.88     44.00 o
  -5   3   6        0.36        3.95      2.81 o
  -4   3   6     2884.60     2912.89     43.43 o
  -3   3   6      265.60      288.86      8.34 o
  -2   3   6    11779.99    11886.46    110.65 o
  -1   3   6      112.32      111.36      3.10 o
   0   3   6     3243.53     3078.15     31.61 o
   1   3   6       53.99       65.73      2.87 o
   2   3   6     2793.50     2849.27     59.46 o
   3   3   6      158.46      137.20      5.03 o
   4   3   6     1854.31     1946.48     26.23 o
   5   3   6      216.21      230.17      6.17 o
   6   3   6     1496.10     1447.99     28.25 o
   7   3   6       79.19       84.62      5.24 o
   8   3   6      109.83      101.82      6.11 o
  -9   4   6      310.31      316.07     34.49 o
  -8   4   6      196.93      200.85     14.61 o
  -7   4   6      351.61      322.26     16.90 o
  -6   4   6      757.63      704.53     21.06 o
  -5   4   6       88.57       81.20      6.97 o
  -4   4   6      639.48      636.51     17.61 o
  -3   4   6     3013.44     3088.33     38.36 o
  -2   4   6     1593.95     1545.31     17.44 o
  -1   4   6      494.38      449.68      6.91 o
   0   4   6     3127.19     3070.74     28.48 o
   1   4   6     1814.53     1759.36     22.40 o
   2   4   6     2558.92     2521.59     34.15 o
   3   4   6      761.18      770.11     16.99 o
   4   4   6     2196.58     2289.63     44.60 o
   5   4   6      355.70      363.34      9.57 o
   6   4   6      219.98      226.73     12.99 o
   7   4   6      160.94      157.43     17.24 o
   8   4   6      329.62      348.66     11.31 o
   9   4   6       25.80       27.71      8.34 o
  -9   5   6      466.49      454.86     23.25 o
  -8   5   6      163.47      137.90     12.89 o
  -7   5   6      108.21       94.77     10.42 o
  -6   5   6        0.11        1.49      2.45 o
  -5   5   6      892.98      848.32     20.01 o
  -4   5   6      592.56      625.16     15.61 o
  -3   5   6     2925.51     2947.96     34.25 o
  -2   5   6      603.27      623.70      8.38 o
  -1   5   6     1400.61     1330.43     15.56 o
   0   5   6      766.03      879.99     10.13 o
   1   5   6     7913.59     7930.85    104.68 o
   2   5   6      158.32      169.80      6.41 o
   3   5   6     1931.29     1944.20     45.54 o
   4   5   6       32.55       19.82      5.36 o
   5   5   6     1524.22     1445.51     38.88 o
   6   5   6        0.66        0.29      2.70 o
   7   5   6      730.09      741.34     20.59 o
   8   5   6        0.47        1.05      2.43 o
   9   5   6      229.81      259.87     19.14 o
  -9   6   6        0.96        5.53      6.03 o
  -8   6   6      182.61      200.03     32.51 o
  -7   6   6      352.17      295.18     17.17 o
  -6   6   6     1699.00     1692.20     34.06 o
  -5   6   6       48.66       37.96      5.12 o
  -4   6   6     2736.54     2640.59     49.45 o
  -3   6   6      315.94      308.82      8.31 o
  -2   6   6     1835.40     1952.16     21.48 o
  -1   6   6      899.39      986.23     11.82 o
   0   6   6     2063.02     2041.08     19.13 o
   1   6   6        3.84       11.82      1.26 o
   2   6   6      926.28      922.84     16.32 o
   3   6   6     3208.99     3356.57     68.99 o
   4   6   6     2873.64     2818.86     62.00 o
   5   6   6      495.11      491.81     20.58 o
   6   6   6      457.57      460.31     21.20 o
   7   6   6      269.41      255.39     10.81 o
   8   6   6       56.58       67.04      9.26 o
   9   6   6      162.46      133.80     15.42 o
  -8   7   6      433.45      424.00     22.47 o
  -7   7   6        4.60        5.05      4.79 o
  -6   7   6      541.74      546.58     17.20 o
  -5   7   6      558.36      546.23     16.16 o
  -4   7   6     3134.70     3106.39     57.20 o
  -3   7   6      303.41      289.03      8.20 o
  -2   7   6     3059.45     3006.47     34.54 o
  -1   7   6      254.44      232.23      4.59 o
   0   7   6     3762.16     3774.23     32.10 o
   1   7   6     2436.75     2630.03     27.15 o
   2   7   6     2536.35     2585.09     30.00 o
   3   7   6      423.97      425.92     27.07 o
   4   7   6     1205.54     1227.81     31.16 o
   5   7   6       75.73       71.49      8.40 o
   6   7   6      867.34      855.50     21.73 o
   7   7   6        3.81        3.81      3.02 o
   8   7   6      222.31      215.89     10.99 o
   9   7   6      198.76      189.07     11.43 o
  -8   8   6      241.09      204.67     19.70 o
  -7   8   6      212.66      206.23     15.86 o
  -6   8   6       88.71       79.17      7.74 o
  -5   8   6      945.06      994.60     39.70 o
  -4   8   6      112.14      118.98      6.70 o
  -3   8   6     1666.03     1649.29     25.80 o
  -2   8   6      744.15      767.69     13.37 o
  -1   8   6       14.89       10.07      1.29 o
   0   8   6      156.44      142.20      3.71 o
   1   8   6     2191.67     2205.17     20.04 o
   2   8   6      480.58      532.28     10.36 o
   3   8   6     1137.43     1326.25     82.52 o
   4   8   6      139.40      147.91      9.95 o
   5   8   6      565.39      519.63     37.00 o
   6   8   6      302.19      281.07     14.45 o
   7   8   6      229.73      223.11     11.56 o
   8   8   6       87.01       82.87      7.87 o
   9   8   6      306.87      345.66     16.31 o
  -8   9   6      171.13      178.73     19.16 o
  -7   9   6       23.22       17.55      6.43 o
  -6   9   6       38.11       39.49     13.42 o
  -5   9   6      261.15      243.51     13.47 o
  -4   9   6      750.84      747.20     23.94 o
  -3   9   6     1475.08     1479.18     26.80 o
  -2   9   6      546.31      567.27     11.36 o
  -1   9   6     1009.42      981.08     15.95 o
   0   9   6     2146.19     2152.53     22.74 o
   1   9   6      231.55      227.02      7.23 o
   2   9   6     1031.09     1051.85     17.37 o
   3   9   6      750.39      768.20     19.71 o
   4   9   6      851.43      810.05     20.72 o
   5   9   6      786.42      790.60     20.83 o
   6   9   6      329.91      298.01     12.29 o
   7   9   6      435.17      452.47     15.62 o
   8   9   6       77.04       70.08      6.65 o
  -8  10   6      501.74      529.73     27.45 o
  -7  10   6        0.84       -1.66      5.08 o
  -6  10   6      545.73      552.55     25.56 o
  -5  10   6      504.59      508.57     19.82 o
  -4  10   6      441.72      454.98     13.86 o
  -3  10   6       58.94       56.87      5.29 o
  -2  10   6     1855.05     1837.11     24.80 o
  -1  10   6        9.67        6.45      1.89 o
   0  10   6     3676.65     3612.79     35.56 o
   1  10   6      421.49      396.06      8.67 o
   2  10   6     1429.53     1481.07     23.04 o
   3  10   6      210.86      179.24      9.51 o
   4  10   6     1530.75     1519.54     32.77 o
   5  10   6       38.83       45.42      6.06 o
   6  10   6      540.35      512.70     18.45 o
   7  10   6      166.54      160.98     10.53 o
   8  10   6      102.40      134.16     17.42 o
  -7  11   6      223.24      193.59     17.68 o
  -6  11   6       56.11       42.97     12.17 o
  -5  11   6      100.68       89.44     16.20 o
  -4  11   6       39.85       42.52      7.41 o
  -3  11   6     1143.03     1126.23     24.09 o
  -2  11   6      252.72      272.78      8.68 o
  -1  11   6      378.49      381.30     11.33 o
   0  11   6      354.15      372.39     11.24 o
   1  11   6       13.81       10.97      2.72 o
   2  11   6     1740.77     1730.18     26.68 o
   3  11   6      497.29      477.53     13.24 o
   4  11   6      381.41      353.70     14.42 o
   5  11   6      267.59      258.64     12.69 o
   6  11   6      712.00      683.77     21.71 o
   7  11   6      291.10      313.43     14.66 o
   8  11   6       53.93       49.26      8.39 o
  -7  12   6      216.09      234.47     19.94 o
  -6  12   6       34.71       22.66     10.88 o
  -5  12   6      557.57      583.65     22.99 o
  -4  12   6        4.84        6.14      3.33 o
  -3  12   6      344.01      380.65     27.48 o
  -2  12   6      297.82      303.81      9.53 o
  -1  12   6      760.41      727.53     17.84 o
   0  12   6      363.65      391.89     23.43 o
   1  12   6      666.03      714.27     15.31 o
   2  12   6       61.47       55.44      5.28 o
   3  12   6      150.78      154.80      6.01 o
   4  12   6      225.59      215.72     23.12 o
   5  12   6      406.76      435.08     17.28 o
   6  12   6       13.63       13.42      5.21 o
   7  12   6      297.74      342.16     21.62 o
  -6  13   6      136.91      122.67     21.98 o
  -5  13   6      135.25      120.63     11.87 o
  -4  13   6      305.51      328.52     16.85 o
  -3  13   6        3.89        4.87      4.87 o
  -2  13   6      692.44      676.84     17.04 o
  -1  13   6       64.72       74.54      8.56 o
   0  13   6      740.60      789.46     32.74 o
   1  13   6      189.25      208.99     15.06 o
   2  13   6      857.44      857.15     25.61 o
   3  13   6      119.40      130.82      8.44 o
   4  13   6      622.43      660.94     22.32 o
   5  13   6       38.16       28.56      6.19 o
   6  13   6      279.35      309.65     54.83 o
   7  13   6       30.46       32.00      9.83 o
  -5  14   6       16.79       13.61      7.53 o
  -4  14   6       70.85       65.02     11.41 o
  -3  14   6      264.41      244.35     17.49 o
  -2  14   6      205.37      208.15     15.59 o
  -1  14   6      596.69      627.03     25.40 o
   0  14   6      639.07      689.40     19.59 o
   1  14   6        1.08        0.23      3.73 o
   2  14   6      501.07      524.08     22.55 o
   3  14   6      174.94      175.89     14.90 o
   4  14   6      205.94      182.09     13.29 o
   5  14   6       67.24       63.61     17.68 o
   6  14   6      348.09      349.08     23.64 o
  -4  15   6       34.81       35.29      9.43 o
  -3  15   6      148.16      143.05     15.06 o
  -2  15   6       63.44       66.24     10.42 o
  -1  15   6      285.67      302.01     12.61 o
   0  15   6       16.75       10.38      3.33 o
   1  15   6      784.86      785.76     33.92 o
   2  15   6        5.86        4.64      4.79 o
   3  15   6      161.44      150.92     17.52 o
   4  15   6        0.83        0.13      4.11 o
   5  15   6      287.10      303.51     28.44 o
  -3  16   6      138.01      132.41     15.06 o
  -2  16   6      159.01      142.22     14.37 o
  -1  16   6       40.59       33.93      5.16 o
   0  16   6        7.55        3.25      2.88 o
   1  16   6      167.72      178.87     16.43 o
   2  16   6      699.24      726.29     33.92 o
   3  16   6       25.07       15.82      7.22 o
   4  16   6      111.71      121.94     11.19 o
  -1  17   6       30.42       20.23      6.46 o
   0  17   6      142.25      155.53     14.75 o
   1  17   6       26.35       18.48      7.30 o
   2  17   6      114.69      135.30     15.59 o
  -3 -11   7       16.46       11.58      5.99 o
  -2 -11   7      836.67      881.93     30.73 o
  -1 -11   7      321.26      283.15     15.83 o
   0 -11   7      302.20      305.84     31.52 o
   1 -11   7      224.67      197.35     16.58 o
   2 -11   7       72.18       76.51     13.23 o
   3 -11   7      246.46      255.15     21.14 o
  -4 -10   7      432.55      402.51     20.96 o
  -3 -10   7      592.26      656.27     65.48 o
  -2 -10   7      589.87      608.78     24.14 o
  -1 -10   7       57.90       59.49      8.03 o
   0 -10   7      767.28      781.44     23.97 o
   1 -10   7        0.17        3.95      4.87 o
   2 -10   7      343.16      357.97     23.27 o
   3 -10   7       83.06       58.26     11.94 o
   4 -10   7      204.62      176.42     22.59 o
  -5  -9   7       56.57       38.58      5.85 o
  -4  -9   7        1.82        2.89      4.46 o
  -3  -9   7      710.31      682.02     25.66 o
  -2  -9   7       34.87       27.40      6.46 o
  -1  -9   7      676.43      673.79     17.76 o
   0  -9   7       18.85       26.77      7.58 o
   1  -9   7      191.62      176.36     23.27 o
   2  -9   7        3.91        3.02      3.82 o
   3  -9   7      334.83      363.09     16.37 o
   4  -9   7       14.15        6.09      4.32 o
   5  -9   7       64.17       51.64     15.74 o
  -6  -8   7       57.37       40.44      7.99 o
  -5  -8   7      218.49      198.70     14.50 o
  -4  -8   7      278.04      269.04     11.73 o
  -3  -8   7      215.46      203.41     13.17 o
  -2  -8   7      258.84      259.53     16.88 o
  -1  -8   7      244.48      248.33     11.48 o
   0  -8   7      444.57      421.60     15.66 o
   1  -8   7     1566.40     1611.19     32.49 o
   2  -8   7      682.85      677.00     22.57 o
   3  -8   7      404.97      396.04     18.54 o
   4  -8   7      211.73      193.28     14.08 o
   5  -8   7       82.43       61.22     15.21 o
   6  -8   7      238.19      237.51     27.07 o
  -7  -7   7        1.27        1.34      5.34 o
  -6  -7   7      279.71      259.28     15.92 o
  -5  -7   7       51.28       30.71      6.69 o
  -4  -7   7     1668.87     1713.01     32.54 o
  -3  -7   7        9.75        7.71      2.70 o
  -2  -7   7     1108.98     1136.18     19.75 o
  -1  -7   7       27.36       35.63      5.40 o
   0  -7   7     1598.17     1591.71     30.88 o
   1  -7   7      185.95      190.62      6.54 o
   2  -7   7     1198.95     1220.54     28.90 o
   3  -7   7       62.59       54.29      7.79 o
   4  -7   7      225.75      225.04     23.20 o
   5  -7   7        0.04        4.11      7.38 o
   6  -7   7      797.99      826.53     46.47 o
  -7  -6   7      689.02      725.15     26.58 o
  -6  -6   7      360.03      371.02     17.96 o
  -5  -6   7      441.97      433.55     18.29 o
  -4  -6   7       44.85       36.03      4.28 o
  -3  -6   7      223.07      241.84      8.86 o
  -2  -6   7     1062.35     1082.16     16.10 o
  -1  -6   7      859.70      868.11     16.41 o
   0  -6   7      423.05      431.68      9.48 o
   1  -6   7      251.39      260.14      7.23 o
   2  -6   7      274.33      290.75     12.35 o
   3  -6   7      461.04      493.33     14.28 o
   4  -6   7      606.89      597.31     35.29 o
   5  -6   7      704.41      698.23     39.32 o
   6  -6   7      327.56      266.18     24.11 o
   7  -6   7       93.49      105.26     17.80 o
  -8  -5   7      231.90      218.42     16.56 o
  -7  -5   7      504.71      518.05     21.49 o
  -6  -5   7       16.56       14.47      7.41 o
  -5  -5   7      801.10      771.93     20.78 o
  -4  -5   7      258.04      275.81      7.88 o
  -3  -5   7      999.25     1027.54     19.23 o
  -2  -5   7      454.73      419.78      8.60 o
  -1  -5   7      514.71      493.35     10.01 o
   0  -5   7      161.28      140.13      6.58 o
   1  -5   7      569.97      541.06     10.55 o
   2  -5   7      288.93      302.13      9.13 o
   3  -5   7      935.73      919.97     20.01 o
   4  -5   7        0.13       -2.16      3.65 o
   5  -5   7      493.45      555.10     32.85 o
   6  -5   7        4.02       -0.61      5.63 o
   7  -5   7      651.80      661.42     37.72 o
  -8  -4   7      547.77      544.56     22.51 o
  -7  -4   7      238.42      224.99     14.52 o
  -6  -4   7      199.56      190.05     12.77 o
  -5  -4   7      130.66      112.15      8.14 o
  -4  -4   7     1547.79     1596.33     23.01 o
  -3  -4   7       26.21       29.03      3.38 o
  -2  -4   7     3438.12     3325.41     43.24 o
  -1  -4   7      789.78      781.91     11.09 o
   0  -4   7      692.53      690.92     12.20 o
   1  -4   7        4.62        5.10      1.44 o
   2  -4   7     2427.41     2435.94     34.31 o
   3  -4   7      116.42      118.96      8.34 o
   4  -4   7     1504.55     1586.86     34.82 o
   5  -4   7      257.61      235.83     15.77 o
   6  -4   7      696.85      674.96     34.98 o
   7  -4   7        2.94        5.17      6.69 o
   8  -4   7      145.96      148.30     18.48 o
  -8  -3   7      178.56      161.88     13.11 o
  -7  -3   7      317.45      319.34     23.32 o
  -6  -3   7      913.21      896.91     57.24 o
  -5  -3   7      248.43      244.10     10.69 o
  -4  -3   7     1700.05     1691.61     26.47 o
  -3  -3   7      317.25      311.94     12.92 o
  -2  -3   7     1567.69     1638.09     21.46 o
  -1  -3   7     2113.32     2124.16     26.23 o
   0  -3   7     1525.54     1554.75     27.10 o
   1  -3   7      680.59      736.46     11.97 o
   2  -3   7      999.54      987.63     17.12 o
   3  -3   7      277.13      269.36     12.65 o
   4  -3   7     1068.30     1063.16     25.70 o
   5  -3   7      388.00      382.51     14.35 o
   6  -3   7      870.49      887.31     78.68 o
   7  -3   7        2.54        5.86      6.24 o
   8  -3   7      434.37      454.79     28.29 o
  -8  -2   7        2.47        3.33      5.21 o
  -7  -2   7     1033.64     1059.98     29.92 o
  -6  -2   7        4.13        4.42      2.96 o
  -5  -2   7     2676.77     2589.31     43.66 o
  -4  -2   7       76.62       65.79      8.34 o
  -3  -2   7        3.58        5.69      1.70 o
  -2  -2   7       45.48       45.98      2.65 o
  -1  -2   7     1645.67     1667.30     18.80 o
   0  -2   7        3.94        1.32      0.95 o
   1  -2   7     2913.01     2809.32     32.38 o
   2  -2   7      392.79      434.02     12.56 o
   3  -2   7     1148.09     1093.04     30.46 o
   4  -2   7       91.31       77.40      6.92 o
   5  -2   7      912.56      938.90     23.44 o
   6  -2   7       54.34       49.04     11.56 o
   7  -2   7      109.04      111.49     13.16 o
   8  -2   7      294.91      287.78     20.91 o
  -9  -1   7       30.40       19.13      7.52 o
  -8  -1   7      490.56      461.60     23.04 o
  -7  -1   7      486.54      496.42     21.73 o
  -6  -1   7      453.67      437.49     14.55 o
  -5  -1   7     2532.99     2382.69     40.58 o
  -4  -1   7      133.36      126.87      7.20 o
  -3  -1   7      519.42      555.23     10.67 o
  -2  -1   7     5702.50     5803.77     53.82 o
  -1  -1   7      672.74      656.61      9.33 o
   0  -1   7      977.99      848.33     10.81 o
   1  -1   7     3568.58     3721.64     40.55 o
   2  -1   7     2000.76     1997.01     27.11 o
   3  -1   7       75.91       81.72      5.93 o
   4  -1   7     2648.61     2551.37     45.76 o
   5  -1   7      213.65      228.14     10.17 o
   6  -1   7      589.09      581.36     17.37 o
   7  -1   7      270.65      281.24     18.48 o
   8  -1   7      678.11      701.95     32.55 o
   9  -1   7        9.31       12.02      7.53 o
  -9   0   7       57.81       40.28      9.26 o
  -8   0   7     1067.62     1060.01     62.97 o
  -7   0   7      281.89      289.89     17.20 o
  -6   0   7     3340.36     3331.26     53.56 o
  -5   0   7      282.79      271.13     10.61 o
  -4   0   7      147.23      155.61      7.63 o
  -3   0   7        0.32        0.87      1.20 o
  -2   0   7     1259.42     1231.84     15.93 o
  -1   0   7      257.30      255.33      5.05 o
   0   0   7     2695.04     2727.42     28.24 o
   1   0   7      804.78      925.56     12.69 o
   2   0   7     2741.23     2781.82     53.05 o
   3   0   7       35.95       38.92      8.12 o
   4   0   7     1227.79     1186.77     25.23 o
   5   0   7        9.64        6.84      2.87 o
   6   0   7     1313.27     1396.50     29.97 o
   7   0   7       20.28       16.83      4.66 o
   8   0   7     1553.18     1708.42     56.58 o
   9   0   7       28.28       21.07      7.76 o
  -9   1   7      426.93      434.28     23.01 o
  -8   1   7      137.78      117.99     12.36 o
  -7   1   7     1547.62     1557.22     61.94 o
  -6   1   7      442.09      440.74     16.21 o
  -5   1   7      368.03      372.69     12.08 o
  -4   1   7      221.25      232.67      8.81 o
  -3   1   7     3311.47     3299.84     35.69 o
  -2   1   7      372.93      376.67      6.59 o
  -1   1   7      667.94      635.89      8.71 o
   0   1   7        6.90       16.25      1.48 o
   1   1   7     4072.37     3989.85     42.19 o
   2   1   7     1298.10     1262.19     20.82 o
   3   1   7     2209.65     2282.35     40.85 o
   4   1   7     2204.78     2262.51     40.12 o
   5   1   7      179.36      199.27     10.38 o
   6   1   7       20.07       22.54      4.83 o
   7   1   7      869.83      890.24     35.67 o
   8   1   7      436.70      444.44     21.22 o
   9   1   7      224.02      220.70     15.21 o
  -9   2   7      249.22      266.21     18.39 o
  -8   2   7      438.27      418.33     21.38 o
  -7   2   7     1138.83     1120.41     35.79 o
  -6   2   7      427.90      425.40     16.10 o
  -5   2   7     1053.78     1049.77     29.99 o
  -4   2   7      210.30      231.69      8.59 o
  -3   2   7     2715.59     2764.03     30.56 o
  -2   2   7      605.06      534.55      7.82 o
  -1   2   7     3610.70     3565.47     33.93 o
   0   2   7     3868.36     3885.02     48.56 o
   1   2   7     2920.22     2876.74     33.67 o
   2   2   7     1088.53     1141.19     25.78 o
   3   2   7      535.73      556.82     13.83 o
   4   2   7       23.10       17.69      2.69 o
   5   2   7       74.76       79.91      5.72 o
   6   2   7      720.53      728.13     18.24 o
   7   2   7     1326.87     1339.92     28.42 o
   8   2   7      102.16      104.87      7.27 o
   9   2   7      113.15      111.87     10.19 o
  -9   3   7        0.38       -0.38      5.17 o
  -8   3   7      781.63      776.27     30.00 o
  -7   3   7        7.15        5.49      4.49 o
  -6   3   7     2258.15     2180.54     55.17 o
  -5   3   7      134.24      135.79      8.99 o
  -4   3   7     1531.16     1554.26     27.42 o
  -3   3   7      476.67      493.34      8.58 o
  -2   3   7     1356.12     1315.63     15.19 o
  -1   3   7      203.92      205.00      6.36 o
   0   3   7     2115.61     1968.10     22.58 o
   1   3   7       82.20       96.89      2.64 o
   2   3   7     4114.32     4163.02     49.71 o
   3   3   7      454.63      448.11     16.79 o
   4   3   7     1406.53     1466.33     24.56 o
   5   3   7       67.76       65.54      7.92 o
   6   3   7     1702.13     1741.81     33.69 o
   7   3   7      121.64      116.99      7.30 o
   8   3   7      981.12     1027.93     24.20 o
   9   3   7       83.62       92.17      8.90 o
  -9   4   7      257.44      254.74     33.65 o
  -8   4   7      410.51      419.04     21.43 o
  -7   4   7     1333.34     1275.99     39.09 o
  -6   4   7      454.42      442.66     16.65 o
  -5   4   7       88.60       67.03      9.33 o
  -4   4   7     1339.04     1355.30     25.89 o
  -3   4   7     2157.14     2139.58     27.56 o
  -2   4   7      687.54      672.22      9.59 o
  -1   4   7     3658.54     3661.68     37.10 o
   0   4   7     1147.75     1060.78     13.67 o
   1   4   7      332.95      295.89      4.97 o
   2   4   7      982.67     1046.64     13.54 o
   3   4   7     2931.91     3041.81     42.02 o
   4   4   7     1217.63     1219.49     21.39 o
   5   4   7      606.54      562.55     21.26 o
   6   4   7      818.96      814.62     34.97 o
   7   4   7      160.72      189.42     14.33 o
   8   4   7      215.29      192.90     15.52 o
   9   4   7      114.97      120.15      6.75 o
  -9   5   7      377.86      411.14     30.34 o
  -8   5   7      221.64      194.98     15.50 o
  -7   5   7      849.10      826.74     30.02 o
  -6   5   7       16.13       12.81      4.13 o
  -5   5   7      362.75      363.30     17.78 o
  -4   5   7      113.28       98.48      7.40 o
  -3   5   7     1975.67     1983.91     27.09 o
  -2   5   7      277.82      315.19      5.93 o
  -1   5   7     2965.36     3221.14     36.35 o
   0   5   7      421.88      502.10      6.92 o
   1   5   7     2109.48     2079.09     22.26 o
   2   5   7      136.25      137.51      4.58 o
   3   5   7     1916.18     1909.58     27.64 o
   4   5   7        0.51        3.09      3.01 o
   5   5   7     2178.48     2182.92     52.59 o
   6   5   7      123.26      118.46     12.81 o
   7   5   7      798.65      765.97     29.10 o
   8   5   7        4.30        4.06      3.01 o
   9   5   7       94.04       87.70      6.32 o
  -9   6   7       72.97       55.46     10.45 o
  -8   6   7      945.20      939.90     60.42 o
  -7   6   7      306.36      309.97     18.02 o
  -6   6   7      842.38      832.57     24.59 o
  -5   6   7      793.56      815.85     20.32 o
  -4   6   7     3948.53     3754.87     65.92 o
  -3   6   7      179.93      168.58      7.71 o
  -2   6   7     1489.18     1505.65     16.87 o
  -1   6   7     1238.79     1252.21     15.38 o
   0   6   7     1435.85     1381.70     16.73 o
   1   6   7       42.03       51.77      2.24 o
   2   6   7     1804.12     1870.82     29.00 o
   3   6   7       13.51        8.00      3.60 o
   4   6   7      644.59      615.53     22.25 o
   5   6   7       53.66       51.58      8.04 o
   6   6   7      588.79      565.82     23.74 o
   7   6   7      355.17      336.00     13.05 o
   8   6   7      370.99      367.88     13.34 o
   9   6   7      168.03      165.71      9.12 o
  -8   7   7      366.46      333.45     50.95 o
  -7   7   7        4.73        2.29      4.64 o
  -6   7   7     1185.96     1122.01     26.62 o
  -5   7   7      207.47      193.28      9.88 o
  -4   7   7     1943.69     1927.42     35.82 o
  -3   7   7      123.46      127.72      5.73 o
  -2   7   7      183.02      164.49      4.52 o
  -1   7   7      262.90      246.53      4.63 o
   0   7   7     1461.05     1508.86     15.40 o
   1   7   7      225.24      235.70      4.91 o
   2   7   7     2565.34     2561.93     33.15 o
   3   7   7        6.34        5.25      3.18 o
   4   7   7      790.90      786.46     26.54 o
   5   7   7      781.25      778.61     33.67 o
   6   7   7     1458.29     1442.87     31.12 o
   7   7   7       14.06       15.03      5.83 o
   8   7   7      300.87      293.73     18.08 o
   9   7   7        3.52        3.09      3.67 o
  -8   8   7        8.05        9.64      6.20 o
  -7   8   7      525.65      516.24     24.69 o
  -6   8   7        5.32        5.88      4.70 o
  -5   8   7      249.42      255.87     13.23 o
  -4   8   7      678.80      697.90     16.58 o
  -3   8   7      921.26      929.35     17.38 o
  -2   8   7       97.63      108.76      4.53 o
  -1   8   7     2578.08     2592.28     24.00 o
   0   8   7        4.52        3.48      0.96 o
   1   8   7     2081.14     2080.72     24.61 o
   2   8   7      742.60      755.29     13.39 o
   3   8   7     1360.37     1333.67     33.51 o
   4   8   7      114.85      118.07     12.97 o
   5   8   7      459.94      447.85     15.19 o
   6   8   7      172.88      152.84      9.42 o
   7   8   7      825.78      820.86     49.86 o
   8   8   7      120.71      124.24      9.36 o
   9   8   7      243.33      259.80     10.73 o
  -8   9   7      306.51      271.66     19.77 o
  -7   9   7      296.85      306.21     19.75 o
  -6   9   7     1052.33     1087.00     37.09 o
  -5   9   7     1417.64     1458.82     36.09 o
  -4   9   7     1522.20     1533.74     28.60 o
  -3   9   7        1.62        4.13      2.27 o
  -2   9   7      141.78      139.41      5.02 o
  -1   9   7     1625.50     1580.94     21.14 o
   0   9   7      821.92      880.83     10.93 o
   1   9   7      537.17      545.77      8.96 o
   2   9   7     1968.10     1867.48     26.53 o
   3   9   7       58.42       65.29      6.44 o
   4   9   7       85.00       95.91      9.57 o
   5   9   7      763.44      771.23     21.64 o
   6   9   7      219.13      207.37     14.46 o
   7   9   7       14.79       13.99      7.03 o
   8   9   7       16.25       14.97      4.09 o
  -7  10   7       74.28       93.84     16.20 o
  -6  10   7      749.95      687.34     29.09 o
  -5  10   7       32.86       17.63      5.76 o
  -4  10   7      584.63      607.32     16.30 o
  -3  10   7       72.58       70.87      5.79 o
  -2  10   7     2032.92     2003.85     26.50 o
  -1  10   7      350.28      321.22     12.11 o
   0  10   7      489.53      530.93      9.40 o
   1  10   7      170.06      156.03      7.24 o
   2  10   7     2035.71     2037.31     26.84 o
   3  10   7      153.79      158.04      9.19 o
   4  10   7     1791.43     1695.17     41.49 o
   5  10   7      132.11      125.36      9.11 o
   6  10   7      458.18      448.15     24.43 o
   7  10   7      192.27      198.85     11.62 o
   8  10   7      549.94      570.55     18.78 o
  -7  11   7      331.61      325.18     21.88 o
  -6  11   7      220.74      219.42     18.06 o
  -5  11   7      524.42      533.19     23.46 o
  -4  11   7        7.05        6.65      3.12 o
  -3  11   7      206.39      208.58     10.60 o
  -2  11   7     1004.34      967.35     16.12 o
  -1  11   7      127.40      139.13      7.13 o
   0  11   7       32.37       40.49      4.10 o
   1  11   7      532.54      501.33      9.60 o
   2  11   7      116.18      130.06      6.09 o
   3  11   7      706.91      669.27     19.94 o
   4  11   7      614.33      591.60     19.02 o
   5  11   7       16.83       14.09      4.30 o
   6  11   7        0.71       -1.55      3.33 o
   7  11   7      371.21      365.96     14.21 o
   8  11   7      274.12      289.82     16.76 o
  -7  12   7       90.36       95.32     14.23 o
  -6  12   7      246.13      240.02     26.16 o
  -5  12   7      595.65      589.49     22.89 o
  -4  12   7       79.80       83.77      7.27 o
  -3  12   7     1249.63     1263.81     53.65 o
  -2  12   7       94.45       92.06      6.04 o
  -1  12   7      137.73      161.60      7.74 o
   0  12   7      506.40      515.98     14.00 o
   1  12   7      141.13      150.44      6.95 o
   2  12   7      122.77      128.27      8.58 o
   3  12   7      932.89      901.23     27.30 o
   4  12   7       13.61        8.53      4.13 o
   5  12   7      286.45      299.58     28.40 o
   6  12   7       98.25       96.96      9.58 o
   7  12   7      246.37      255.43     15.83 o
  -6  13   7      631.38      651.00     43.27 o
  -5  13   7       16.71       18.25      6.28 o
  -4  13   7      231.34      219.98     14.06 o
  -3  13   7      260.42      287.09     18.48 o
  -2  13   7      949.07      996.87     22.16 o
  -1  13   7       33.63       30.32      4.73 o
   0  13   7      683.54      695.07     20.00 o
   1  13   7       19.47       17.49      5.78 o
   2  13   7      550.76      584.31     16.03 o
   3  13   7      150.91      138.12     12.84 o
   4  13   7      444.21      471.31     19.92 o
   5  13   7      119.37      106.04     10.14 o
   6  13   7      337.87      349.21     16.88 o
   7  13   7       23.53       23.56      6.83 o
  -5  14   7       31.27       22.66      8.37 o
  -4  14   7      250.89      228.38     18.02 o
  -3  14   7       95.68       67.91     10.72 o
  -2  14   7      251.48      229.60     16.05 o
  -1  14   7       90.72       79.10      6.87 o
   0  14   7      513.75      527.03     16.57 o
   1  14   7       42.11       40.69      8.52 o
   2  14   7      401.66      426.62     15.71 o
   3  14   7       21.47       17.23      4.97 o
   4  14   7      169.46      171.86     12.92 o
   5  14   7      173.59      167.81     13.26 o
   6  14   7      124.11      118.18     11.56 o
  -4  15   7        0.02        1.37      5.78 o
  -3  15   7      719.96      764.32     33.99 o
  -2  15   7       12.14       12.55      5.93 o
  -1  15   7       63.71       62.86      6.81 o
   0  15   7        1.20        2.58      2.65 o
   1  15   7      386.76      455.24     24.64 o
   2  15   7        2.98        4.11      4.87 o
   3  15   7      636.26      674.69     22.62 o
   4  15   7       54.40       43.24      6.37 o
   5  15   7       16.04       18.50      8.62 o
  -3  16   7       28.00       20.99      7.38 o
  -2  16   7       89.45       68.29     10.88 o
  -1  16   7        6.62        4.59      3.21 o
   0  16   7      126.43      113.85     12.78 o
   1  16   7       91.60       97.42     12.70 o
   2  16   7      163.56      154.23     15.89 o
   3  16   7      312.06      294.93     21.22 o
   4  16   7       20.25       17.83      5.99 o
  -2  17   7      205.83      232.57     17.26 o
  -1  17   7       63.35       63.29      6.59 o
   0  17   7      276.01      276.07     18.78 o
   1  17   7       15.43        1.14      4.79 o
   2  17   7      683.24      707.96     34.38 o
   3  17   7       19.04       29.66      9.35 o
  -1 -11   8        4.28        3.41      4.52 o
   0 -11   8      280.91      272.26     18.33 o
   1 -11   8       99.16      103.73     13.84 o
  -3 -10   8       75.44       87.80     10.97 o
  -2 -10   8      302.95      307.16     17.32 o
  -1 -10   8       12.82       13.42      3.80 o
   0 -10   8      281.79      304.42     11.76 o
   1 -10   8       75.86       83.20     12.47 o
   2 -10   8      133.39      140.77     16.28 o
   3 -10   8        9.39       17.57      8.59 o
  -5  -9   8      486.93      485.87     22.97 o
  -4  -9   8       86.59       88.66     16.43 o
  -3  -9   8      544.25      569.32     23.89 o
  -2  -9   8       93.08       91.82      9.92 o
  -1  -9   8      607.17      604.04     16.91 o
   0  -9   8        4.77        1.60      2.60 o
   1  -9   8      192.81      208.31     13.75 o
   2  -9   8      204.43      206.18     17.42 o
   3  -9   8      994.78      951.88     29.12 o
   4  -9   8       10.14        7.96      4.89 o
  -6  -8   8      582.36      569.50     24.30 o
  -5  -8   8      215.37      212.54     11.68 o
  -4  -8   8      350.39      330.89     14.94 o
  -3  -8   8      756.68      691.86     25.71 o
  -2  -8   8      367.75      415.83     40.54 o
  -1  -8   8      343.23      351.02     12.26 o
   0  -8   8      474.15      481.56     14.54 o
   1  -8   8      667.39      643.08     18.54 o
   2  -8   8      230.38      227.34     10.94 o
   3  -8   8      225.91      246.62     15.51 o
   4  -8   8       82.42       91.63     11.16 o
   5  -8   8       93.08       86.55     18.40 o
  -6  -7   8      922.98      954.87     31.38 o
  -5  -7   8        2.26        8.15      3.94 o
  -4  -7   8      821.18      859.77     24.18 o
  -3  -7   8       75.22       79.60      9.05 o
  -2  -7   8     1189.39     1159.81     51.08 o
  -1  -7   8      155.21      138.37      7.48 o
   0  -7   8     1258.34     1317.63     24.66 o
   1  -7   8      237.03      223.56     12.83 o
   2  -7   8      630.04      668.52     23.42 o
   3  -7   8      124.35       94.05     10.14 o
   4  -7   8      215.95      229.45     24.34 o
   5  -7   8       20.47       15.89      9.58 o
   6  -7   8      483.51      462.54     34.76 o
  -7  -6   8      626.38      691.90     26.55 o
  -6  -6   8      148.97      142.99     12.81 o
  -5  -6   8      642.42      639.88     18.21 o
  -4  -6   8      214.30      231.62     10.43 o
  -3  -6   8      264.30      256.14     17.56 o
  -2  -6   8      134.73      135.49      5.97 o
  -1  -6   8      836.23      776.24     15.76 o
   0  -6   8      878.90      837.89     15.30 o
   1  -6   8       54.92       56.02      4.27 o
   2  -6   8       72.47       91.27      8.08 o
   3  -6   8      473.74      487.97     16.20 o
   4  -6   8      192.49      164.27     20.08 o
   5  -6   8      372.77      421.32     30.65 o
   6  -6   8      308.57      326.79     27.91 o
  -7  -5   8      366.13      348.67     18.46 o
  -6  -5   8      315.79      282.87     31.36 o
  -5  -5   8      667.72      669.81     23.28 o
  -4  -5   8      130.48      130.77      7.22 o
  -3  -5   8     1180.08     1173.19     29.30 o
  -2  -5   8      398.62      377.46      8.41 o
  -1  -5   8     1692.31     1679.87     23.03 o
   0  -5   8       74.60       81.13      4.86 o
   1  -5   8      479.86      489.68     10.22 o
   2  -5   8      326.07      324.54      9.95 o
   3  -5   8     1160.38     1185.15     24.40 o
   4  -5   8        3.43        3.39      4.66 o
   5  -5   8      797.42      706.67     38.71 o
   6  -5   8       11.64       17.04      8.67 o
   7  -5   8       99.94       98.94     16.73 o
  -8  -4   8      602.56      617.94     24.95 o
  -7  -4   8        3.87        9.37      5.06 o
  -6  -4   8     1418.71     1417.74     36.93 o
  -5  -4   8      123.24      138.74     11.04 o
  -4  -4   8     1231.53     1220.18     22.26 o
  -3  -4   8      325.18      327.96      9.85 o
  -2  -4   8     5460.47     5337.51     54.86 o
  -1  -4   8      145.31      135.90      4.91 o
   0  -4   8     1398.45     1458.59     23.35 o
   1  -4   8      155.79      163.42      5.44 o
   2  -4   8     1108.97     1132.40     20.24 o
   3  -4   8        4.62        4.36      2.54 o
   4  -4   8      518.32      499.05     17.53 o
   5  -4   8      335.55      359.08     20.10 o
   6  -4   8       65.51       60.46     12.32 o
   7  -4   8       27.19       12.02      8.14 o
  -8  -3   8        7.91        8.56      5.34 o
  -7  -3   8      172.49      161.39     15.79 o
  -6  -3   8      332.14      344.94     16.07 o
  -5  -3   8     1328.00     1303.74     28.19 o
  -4  -3   8     1659.68     1582.30     25.89 o
  -3  -3   8      256.10      252.22      8.33 o
  -2  -3   8      640.57      654.10     12.31 o
  -1  -3   8      184.31      176.23      5.18 o
   0  -3   8     2199.29     2203.90     27.90 o
   1  -3   8      456.29      482.18     10.10 o
   2  -3   8      878.29      871.13     16.34 o
   3  -3   8       39.95       38.09      5.46 o
   4  -3   8     1704.40     1677.94     38.79 o
   5  -3   8      147.34      166.80     10.37 o
   6  -3   8      484.53      470.91     28.29 o
   7  -3   8      310.29      303.60     23.20 o
   8  -3   8       74.40       73.54     14.30 o
  -8  -2   8        7.00        1.96      4.81 o
  -7  -2   8      278.65      305.38     16.07 o
  -6  -2   8        9.94       11.75      4.43 o
  -5  -2   8      766.50      784.32     20.25 o
  -4  -2   8       53.33       44.50      4.32 o
  -3  -2   8     5210.96     4975.20     61.09 o
  -2  -2   8       28.21       27.88      2.36 o
  -1  -2   8     1779.30     1968.85     23.16 o
   0  -2   8       13.09        9.47      1.70 o
   1  -2   8      802.77      785.59     13.71 o
   2  -2   8      351.10      334.32      8.73 o
   3  -2   8     2432.78     2329.51     53.73 o
   4  -2   8       77.25       85.41      7.24 o
   5  -2   8      649.10      670.00     35.05 o
   6  -2   8        0.03        3.07      4.33 o
   7  -2   8       45.47       37.49      9.89 o
   8  -2   8        0.21        2.21      7.22 o
  -8  -1   8      254.63      236.99     24.49 o
  -7  -1   8      132.57      131.10     11.04 o
  -6  -1   8     1161.11     1162.10     30.59 o
  -5  -1   8      148.72      141.26      8.58 o
  -4  -1   8     3349.57     3275.72     43.56 o
  -3  -1   8      137.54      143.24      8.50 o
  -2  -1   8     1293.60     1354.54     18.39 o
  -1  -1   8     1707.03     1676.26     19.72 o
   0  -1   8      902.38      927.63     11.96 o
   1  -1   8     1279.09     1211.95     16.56 o
   2  -1   8     1395.30     1408.24     21.35 o
   3  -1   8      840.42      840.57     20.92 o
   4  -1   8     1407.69     1377.38     29.77 o
   5  -1   8      296.69      336.28     12.93 o
   6  -1   8      158.45      164.15     10.28 o
   7  -1   8      257.26      295.92     20.23 o
   8  -1   8      104.65      111.04     13.69 o
  -8   0   8      320.72      332.93     20.43 o
  -7   0   8       18.10       23.90      6.80 o
  -6   0   8      788.24      782.50     22.83 o
  -5   0   8      882.59      807.52     19.91 o
  -4   0   8     3091.29     3061.97     40.92 o
  -3   0   8      161.22      159.73      5.52 o
  -2   0   8     5111.00     5070.48     54.16 o
  -1   0   8      171.42      171.69      4.97 o
   0   0   8      924.14      933.03     12.39 o
   1   0   8      158.81      184.75      5.97 o
   2   0   8     2461.67     2519.47     33.01 o
   3   0   8      356.05      330.23     11.52 o
   4   0   8     3490.40     3559.99     60.36 o
   5   0   8        0.64        2.61      2.59 o
   6   0   8      635.22      636.07     24.94 o
   7   0   8       51.67       50.53      7.02 o
   8   0   8      621.11      662.26     30.80 o
  -9   1   8      274.32      297.36     20.25 o
  -8   1   8      139.83      126.69     25.67 o
  -7   1   8     1098.65     1103.30     36.92 o
  -6   1   8      217.04      207.51     12.95 o
  -5   1   8     1489.83     1477.37     28.93 o
  -4   1   8       16.43       14.02      3.05 o
  -3   1   8     1794.10     1910.10     25.26 o
  -2   1   8      259.91      258.79      5.36 o
  -1   1   8     2540.85     2495.22     25.56 o
   0   1   8     1807.98     1897.74     23.53 o
   1   1   8     2727.75     2678.50     32.84 o
   2   1   8      120.99      132.91      4.58 o
   3   1   8      888.11      898.59     20.59 o
   4   1   8      181.52      187.26      8.39 o
   5   1   8       41.16       40.98      5.56 o
   6   1   8      317.07      330.43     22.63 o
   7   1   8      227.11      231.15     24.49 o
   8   1   8       79.88       58.56      9.35 o
   9   1   8      101.27      112.10     12.09 o
  -9   2   8      191.33      186.29     16.90 o
  -8   2   8       97.45       72.60     10.77 o
  -7   2   8      203.27      203.24     15.26 o
  -6   2   8      494.84      489.93     22.18 o
  -5   2   8     1337.30     1333.06     26.68 o
  -4   2   8      543.80      555.28     14.60 o
  -3   2   8      754.14      761.94     12.99 o
  -2   2   8     1553.76     1581.14     17.78 o
  -1   2   8     2990.80     2960.44     29.40 o
   0   2   8     1740.08     1733.80     19.44 o
   1   2   8     4846.01     4624.17     52.65 o
   2   2   8       48.26       48.48      3.40 o
   3   2   8     1978.45     1976.92     35.75 o
   4   2   8      807.39      810.06     19.18 o
   5   2   8      157.65      173.91     11.55 o
   6   2   8      414.21      441.80     16.30 o
   7   2   8      809.28      871.78     25.62 o
   8   2   8       48.70       52.10      6.86 o
   9   2   8      208.16      203.36     14.98 o
  -9   3   8        6.31        3.64      5.88 o
  -8   3   8      610.42      566.16     25.93 o
  -7   3   8      115.10       87.43     10.89 o
  -6   3   8     1633.46     1576.69     41.98 o
  -5   3   8       27.48       23.84      5.15 o
  -4   3   8     1865.95     1854.05     36.33 o
  -3   3   8        0.07        0.25      1.18 o
  -2   3   8     4709.24     4869.81     45.87 o
  -1   3   8      190.43      210.00      4.84 o
   0   3   8     5871.25     5821.48     60.39 o
   1   3   8       13.02       12.19      1.40 o
   2   3   8      948.04      900.21     18.42 o
   3   3   8      193.08      199.87     11.52 o
   4   3   8     2085.77     2133.85     33.48 o
   5   3   8      160.75      153.64      7.98 o
   6   3   8      587.68      633.01     17.47 o
   7   3   8       70.27       63.75      8.33 o
   8   3   8      658.69      641.84     18.69 o
  -9   4   8       79.74       71.95     11.54 o
  -8   4   8      218.74      191.65     32.44 o
  -7   4   8      677.71      673.78     27.17 o
  -6   4   8      365.80      374.25     15.69 o
  -5   4   8      831.07      769.85     22.21 o
  -4   4   8      628.22      600.24     14.94 o
  -3   4   8        4.39        3.47      1.65 o
  -2   4   8     1504.36     1575.08     18.65 o
  -1   4   8     4730.92     4969.92     49.48 o
   0   4   8     3724.58     3682.93     39.68 o
   1   4   8      563.32      542.11      8.74 o
   2   4   8     2029.74     2167.01     27.92 o
   3   4   8      680.55      649.07     31.71 o
   4   4   8     1055.31     1060.03     35.86 o
   5   4   8      506.43      497.12     20.11 o
   6   4   8      952.84      919.59     30.40 o
   7   4   8      246.47      249.36     16.30 o
   8   4   8       16.27       15.85      8.02 o
   9   4   8       40.47       23.72      8.21 o
  -9   5   8      657.56      686.74     30.46 o
  -8   5   8        0.79        6.84      5.56 o
  -7   5   8      448.91      445.14     21.67 o
  -6   5   8      462.21      443.20     17.33 o
  -5   5   8     1008.06      971.22     25.89 o
  -4   5   8       27.50       26.19      3.49 o
  -3   5   8     1916.16     1798.31     31.79 o
  -2   5   8      650.49      685.72     10.81 o
  -1   5   8     2543.27     2657.34     28.60 o
   0   5   8      425.98      426.88     12.96 o
   1   5   8     2127.00     2083.79     27.83 o
   2   5   8      289.81      296.76      5.54 o
   3   5   8     2489.16     2472.31     54.29 o
   4   5   8       59.53       47.96      7.15 o
   5   5   8      174.04      179.07     12.82 o
   6   5   8        9.98       10.59      4.81 o
   7   5   8      626.26      618.23     27.26 o
   8   5   8        3.71        8.25      5.64 o
   9   5   8      312.86      320.54     13.16 o
  -8   6   8      552.13      552.06     26.01 o
  -7   6   8       17.88        7.77      5.08 o
  -6   6   8      351.85      361.07     27.14 o
  -5   6   8      438.75      427.06     18.94 o
  -4   6   8     2703.94     2702.70     41.34 o
  -3   6   8       58.81       47.55      4.08 o
  -2   6   8     3902.94     3708.91     44.09 o
  -1   6   8      271.82      244.54      5.38 o
   0   6   8      520.79      537.45      8.80 o
   1   6   8      786.71      837.54     11.48 o
   2   6   8      927.50      931.54     14.75 o
   3   6   8       36.53       49.30      6.88 o
   4   6   8      891.59      909.58     28.69 o
   5   6   8     1349.32     1354.47     38.74 o
   6   6   8     1036.67     1023.60     33.89 o
   7   6   8      113.67      113.38     12.62 o
   8   6   8      313.79      316.56     24.57 o
   9   6   8       87.22       77.40      6.89 o
  -8   7   8      366.73      370.67     22.09 o
  -7   7   8       75.83       71.26     10.67 o
  -6   7   8      623.36      585.40     24.37 o
  -5   7   8       66.08       81.02      8.54 o
  -4   7   8      382.51      423.71     13.55 o
  -3   7   8      195.48      202.56      7.68 o
  -2   7   8     6241.46     6300.90     71.59 o
  -1   7   8     1308.48     1358.00     15.86 o
   0   7   8     3052.97     3059.12     34.14 o
   1   7   8      403.32      369.77      7.40 o
   2   7   8     2209.53     2246.46     30.06 o
   3   7   8      623.21      688.99     23.38 o
   4   7   8     1833.05     1848.81     46.80 o
   5   7   8      408.22      375.05     18.58 o
   6   7   8      440.02      446.79     21.59 o
   7   7   8       10.42        7.90      3.56 o
   8   7   8      446.06      462.43     27.11 o
   9   7   8        0.28        0.49      3.66 o
  -8   8   8        1.13        3.59      5.48 o
  -7   8   8      301.36      279.27     18.78 o
  -6   8   8      235.24      219.20     15.77 o
  -5   8   8      570.82      577.34     17.63 o
  -4   8   8      559.12      515.42     18.69 o
  -3   8   8     2759.30     2773.31     38.76 o
  -2   8   8       58.26       52.58      3.32 o
  -1   8   8     1098.45     1097.65     14.76 o
   0   8   8     1147.93     1167.36     14.64 o
   1   8   8      216.30      205.18      5.08 o
   2   8   8       53.54       49.46      3.61 o
   3   8   8     1794.10     1827.57     40.73 o
   4   8   8      310.48      306.31     12.02 o
   5   8   8      157.24      151.02     10.77 o
   6   8   8       52.14       49.47      6.20 o
   7   8   8      291.33      286.51     13.12 o
   8   8   8       83.04       65.09     11.85 o
  -8   9   8      195.33      185.73     17.65 o
  -7   9   8      173.56      162.75     28.10 o
  -6   9   8      113.23       88.82     18.44 o
  -5   9   8       40.63       29.90      6.07 o
  -4   9   8      417.79      417.19     12.87 o
  -3   9   8      644.85      652.20     15.74 o
  -2   9   8     1743.92     1687.14     22.79 o
  -1   9   8     1868.27     1921.61     24.62 o
   0   9   8      118.62      118.21      4.11 o
   1   9   8      722.26      686.84     11.05 o
   2   9   8     1503.89     1485.71     22.47 o
   3   9   8       78.57       63.12     11.04 o
   4   9   8      459.97      434.75     15.24 o
   5   9   8      555.25      554.58     19.80 o
   6   9   8      274.87      262.94     14.75 o
   7   9   8      449.24      451.48     16.95 o
   8   9   8      174.06      176.79     11.71 o
  -7  10   8        0.99        6.04      6.10 o
  -6  10   8      535.28      500.57     24.95 o
  -5  10   8        6.51        3.20      4.01 o
  -4  10   8      483.25      480.95     14.31 o
  -3  10   8      417.01      392.34     19.23 o
  -2  10   8      649.03      716.89     12.90 o
  -1  10   8       69.65       49.77      5.15 o
   0  10   8     2159.99     2142.69     24.88 o
   1  10   8       33.47       25.38      2.80 o
   2  10   8     2806.75     2716.47     33.64 o
   3  10   8      217.43      211.05     10.62 o
   4  10   8      911.44      932.96     24.51 o
   5  10   8        1.26        0.75      3.09 o
   6  10   8      812.47      803.51     23.93 o
   7  10   8        0.02        0.91      2.74 o
   8  10   8      341.21      362.58     13.83 o
  -7  11   8      197.25      205.19     18.43 o
  -6  11   8       56.76       53.45     10.27 o
  -5  11   8      382.93      416.66     18.45 o
  -4  11   8       19.97       24.15      4.37 o
  -3  11   8      467.85      478.51     21.74 o
  -2  11   8       55.94       49.32      4.57 o
  -1  11   8     1781.63     1737.64     32.36 o
   0  11   8      443.24      445.69     12.51 o
   1  11   8      294.27      308.36      7.12 o
   2  11   8      124.25      129.41      5.60 o
   3  11   8       15.04       20.56      3.92 o
   4  11   8     1103.09     1107.83     24.30 o
   5  11   8      470.09      467.94     15.08 o
   6  11   8      147.44      146.39      9.82 o
   7  11   8       74.26       71.69      7.27 o
   8  11   8      218.31      209.25     12.95 o
  -7  12   8      209.13      197.04     19.14 o
  -6  12   8      131.70      129.14     20.53 o
  -5  12   8      378.06      389.95     18.40 o
  -4  12   8      236.71      253.54     15.66 o
  -3  12   8      454.05      471.06     23.65 o
  -2  12   8      130.63      126.28      6.98 o
  -1  12   8      929.46      922.82     35.14 o
   0  12   8      190.53      203.56      8.37 o
   1  12   8      737.29      706.88     15.08 o
   2  12   8      247.84      261.07      9.01 o
   3  12   8      109.68      123.70      6.93 o
   4  12   8       14.91       11.00      4.70 o
   5  12   8      308.10      285.65     12.53 o
   6  12   8       13.73        8.22      3.90 o
   7  12   8      325.21      338.69     22.58 o
  -6  13   8      194.65      176.21     24.34 o
  -5  13   8       19.15       18.65      6.23 o
  -4  13   8      332.94      345.12     21.37 o
  -3  13   8      133.71      117.27     12.85 o
  -2  13   8      235.11      251.77     10.63 o
  -1  13   8       35.54       37.98      6.92 o
   0  13   8      778.00      782.88     20.90 o
   1  13   8        4.10       -1.37      3.19 o
   2  13   8      937.36      980.90     19.63 o
   3  13   8      186.31      181.04      8.45 o
   4  13   8      448.14      426.56     15.22 o
   5  13   8       56.19       61.72      7.94 o
   6  13   8      442.66      466.52     16.94 o
   7  13   8        6.81        8.00      4.57 o
  -5  14   8      113.26      106.24     14.37 o
  -4  14   8      368.31      384.29     23.27 o
  -3  14   8       65.47       70.80     10.88 o
  -2  14   8      239.19      246.04     14.98 o
  -1  14   8      535.85      524.44     16.99 o
   0  14   8      103.52      101.83      7.29 o
   1  14   8      610.04      644.00     29.58 o
   2  14   8      453.23      504.91     22.67 o
   3  14   8       10.50        8.17      3.26 o
   4  14   8      395.66      373.57     14.87 o
   5  14   8      178.85      189.26     12.60 o
   6  14   8       30.40       34.80      6.57 o
  -4  15   8        0.89        5.40      6.01 o
  -3  15   8      237.10      257.43     18.78 o
  -2  15   8       42.97       40.69      8.52 o
  -1  15   8      274.33      291.33     12.37 o
   0  15   8       13.28       16.48      6.50 o
   1  15   8      318.95      322.23     20.69 o
   2  15   8       19.25       20.84      7.07 o
   3  15   8      416.12      446.10     13.92 o
   4  15   8       24.61       21.01      5.70 o
   5  15   8      225.28      222.07     13.34 o
  -3  16   8       25.58       21.67      7.76 o
  -2  16   8      123.42      120.92     13.31 o
  -1  16   8      330.57      353.61     13.79 o
   0  16   8      253.64      239.71     17.34 o
   1  16   8       50.44       52.55     10.11 o
   2  16   8       51.26       45.33      9.81 o
   3  16   8      256.75      268.54     20.38 o
   4  16   8      427.94      442.76     18.02 o
  -2  17   8      318.03      324.13     20.23 o
  -1  17   8      134.36      150.69      9.37 o
   0  17   8       70.19       71.79     10.88 o
   1  17   8        0.12        2.97      5.10 o
   2  17   8      177.76      219.71     19.47 o
   3  17   8      103.77      107.16     14.83 o
  -2 -10   9      234.04      211.91     14.80 o
  -1 -10   9      630.47      674.82     30.53 o
   0 -10   9      481.05      528.10     26.31 o
   1 -10   9       17.61       14.37      7.15 o
  -4  -9   9       49.23       39.47      8.65 o
  -3  -9   9       43.76       27.81      7.17 o
  -2  -9   9       12.22       15.77      5.62 o
  -1  -9   9      938.17      987.62     23.35 o
   0  -9   9       14.97       18.78      4.63 o
   1  -9   9      590.48      582.94     23.70 o
   2  -9   9       14.08        8.21      6.84 o
   3  -9   9       80.47       77.88     10.46 o
  -5  -8   9      278.59      294.01     17.95 o
  -4  -8   9      147.79      141.20     13.02 o
  -3  -8   9       86.63       58.37      8.91 o
  -2  -8   9      536.26      561.14     22.65 o
  -1  -8   9      185.09      176.54     11.84 o
   0  -8   9      219.58      202.78     12.30 o
   1  -8   9      322.61      330.88     17.05 o
   2  -8   9      323.20      316.06     13.24 o
   3  -8   9      467.56      430.76     26.16 o
   4  -8   9      264.35      235.03     16.02 o
  -6  -7   9      446.10      457.70     22.02 o
  -5  -7   9        0.92        4.03      3.81 o
  -4  -7   9      261.54      260.09     15.82 o
  -3  -7   9      109.87      108.74     10.79 o
  -2  -7   9     1023.63     1054.13     37.99 o
  -1  -7   9       39.97       37.15      4.80 o
   0  -7   9      530.44      519.55     16.30 o
   1  -7   9       31.75       20.25      4.48 o
   2  -7   9     1152.13     1139.95     33.60 o
   3  -7   9        8.67        9.81      5.42 o
   4  -7   9      582.65      575.89     23.88 o
   5  -7   9        8.34        9.35     10.11 o
  -6  -6   9       72.71       54.86      9.17 o
  -5  -6   9      559.69      553.45     17.36 o
  -4  -6   9      181.84      184.45     10.38 o
  -3  -6   9      483.96      448.68     41.41 o
  -2  -6   9      209.93      204.90      8.60 o
  -1  -6   9      289.43      283.86     10.67 o
   0  -6   9      552.26      570.62     12.57 o
   1  -6   9     1028.90     1051.79     30.77 o
   2  -6   9      279.79      273.48     14.34 o
   3  -6   9      291.50      303.77     13.20 o
   4  -6   9      336.34      325.73     27.30 o
   5  -6   9      311.92      330.98     28.37 o
   6  -6   9       87.02       66.32     16.05 o
  -7  -5   9     1513.02     1528.36     41.93 o
  -6  -5   9      358.76      383.74     18.94 o
  -5  -5   9      573.64      555.41     16.82 o
  -4  -5   9      130.39      122.78      8.74 o
  -3  -5   9      517.29      504.55     14.76 o
  -2  -5   9      453.22      472.25     11.37 o
  -1  -5   9     1202.14     1218.71     18.71 o
   0  -5   9      757.49      738.64     16.39 o
   1  -5   9      385.67      423.47     15.12 o
   2  -5   9       31.27       31.60      4.68 o
   3  -5   9      218.05      229.49     10.29 o
   4  -5   9       84.40       94.30     16.20 o
   5  -5   9      350.76      357.37     27.68 o
   6  -5   9        3.05        3.04      7.83 o
  -7  -4   9       66.50       54.08      9.01 o
  -6  -4   9      497.58      494.69     20.67 o
  -5  -4   9      295.94      297.69     13.55 o
  -4  -4   9      392.20      375.84     12.62 o
  -3  -4   9       17.11        7.20      2.55 o
  -2  -4   9      913.28      950.66     17.19 o
  -1  -4   9        3.23        5.66      1.64 o
   0  -4   9     2197.00     2113.85     30.58 o
   1  -4   9     1091.19     1099.23     17.18 o
   2  -4   9      641.78      650.67     14.73 o
   3  -4   9        3.37        4.11      2.86 o
   4  -4   9      940.72      951.23     32.87 o
   5  -4   9       48.80       39.09     10.95 o
   6  -4   9      642.34      616.93     36.05 o
   7  -4   9      157.24      144.27     19.01 o
  -7  -3   9      185.16      173.30     13.72 o
  -6  -3   9      116.38       99.52     18.53 o
  -5  -3   9       72.62       65.86      8.19 o
  -4  -3   9      629.07      618.79     14.66 o
  -3  -3   9      371.27      348.70     10.24 o
  -2  -3   9     1772.57     1762.15     22.50 o
  -1  -3   9      824.25      783.57     14.92 o
   0  -3   9     1206.13     1250.49     18.81 o
   1  -3   9      891.78      897.54     15.56 o
   2  -3   9      532.69      522.45     16.09 o
   3  -3   9      596.95      577.12     18.62 o
   4  -3   9      540.58      526.61     18.15 o
   5  -3   9      196.31      209.91     11.75 o
   6  -3   9      623.28      622.48     34.76 o
   7  -3   9       91.61       66.85     13.84 o
  -8  -2   9       41.61       32.64      9.13 o
  -7  -2   9     1112.17     1101.62     55.06 o
  -6  -2   9        7.23        3.38      3.99 o
  -5  -2   9      758.95      804.28     21.13 o
  -4  -2   9        8.19        9.16      2.50 o
  -3  -2   9     1783.03     1724.97     32.64 o
  -2  -2   9      419.70      405.45      7.43 o
  -1  -2   9      358.73      393.57      9.36 o
   0  -2   9        1.56        8.57      1.88 o
   1  -2   9     1479.15     1517.93     22.21 o
   2  -2   9       37.07       30.35      3.32 o
   3  -2   9     1315.00     1227.24     28.80 o
   4  -2   9       17.64       26.02      4.83 o
   5  -2   9      604.26      599.04     19.39 o
   6  -2   9       31.95       18.84      6.31 o
   7  -2   9      283.35      294.47     22.66 o
   8  -2   9        6.48        0.23      6.84 o
  -8  -1   9      366.71      347.92     21.96 o
  -7  -1   9       76.94       63.22      8.57 o
  -6  -1   9      525.87      514.08     19.70 o
  -5  -1   9      571.76      587.73     17.41 o
  -4  -1   9     1011.69      949.66     24.94 o
  -3  -1   9     1746.86     1677.35     25.96 o
  -2  -1   9      231.53      243.71      6.06 o
  -1  -1   9      281.80      297.67      6.68 o
   0  -1   9     4820.44     4798.00     57.07 o
   1  -1   9      494.35      486.48      9.10 o
   2  -1   9      494.05      481.84     11.40 o
   3  -1   9     1690.59     1627.28     34.05 o
   4  -1   9      422.76      415.28     22.00 o
   5  -1   9      174.20      177.32     10.10 o
   6  -1   9     1321.34     1327.79     36.45 o
   7  -1   9       78.65       70.04     12.02 o
   8  -1   9      218.72      254.09     20.53 o
  -8   0   9      449.34      459.04     24.44 o
  -7   0   9       84.03       73.93     11.07 o
  -6   0   9     1156.48     1163.97     41.00 o
  -5   0   9      108.63       99.57      7.60 o
  -4   0   9     2980.87     2921.16     40.11 o
  -3   0   9      305.77      307.02      8.17 o
  -2   0   9       43.74       52.79      3.09 o
  -1   0   9        2.15        2.63      1.21 o
   0   0   9     1476.25     1471.29     23.31 o
   1   0   9       31.66       20.14      1.92 o
   2   0   9     2285.60     2269.35     37.89 o
   3   0   9      691.96      676.95     18.51 o
   4   0   9      833.18      871.20     22.22 o
   5   0   9       19.93       19.73      4.20 o
   6   0   9      844.53      842.70     26.53 o
   7   0   9        2.38        1.97      3.91 o
   8   0   9      469.55      455.70     26.24 o
  -8   1   9        3.04        4.59      5.59 o
  -7   1   9      696.95      663.77     28.05 o
  -6   1   9      318.61      323.37     14.82 o
  -5   1   9     1717.24     1735.41     33.14 o
  -4   1   9     1210.54     1156.80     20.20 o
  -3   1   9      467.06      494.13     10.87 o
  -2   1   9       54.31       49.33      2.87 o
  -1   1   9     3632.75     3597.95     38.55 o
   0   1   9        1.28        3.98      1.19 o
   1   1   9      906.90      870.92     13.70 o
   2   1   9      122.72      112.05      6.12 o
   3   1   9     2409.67     2454.86     44.45 o
   4   1   9      162.44      180.67     10.10 o
   5   1   9      971.56     1017.84     30.59 o
   6   1   9      440.00      437.96     17.63 o
   7   1   9       42.77       45.33      8.82 o
   8   1   9        8.19       12.78      6.77 o
  -8   2   9      439.87      452.83     55.06 o
  -7   2   9      315.91      285.82     47.72 o
  -6   2   9      827.90      806.60     24.68 o
  -5   2   9      819.75      825.28     20.23 o
  -4   2   9      716.86      734.47     14.80 o
  -3   2   9      963.33      999.42     23.43 o
  -2   2   9      356.77      381.26      7.79 o
  -1   2   9     1937.97     1977.93     21.52 o
   0   2   9      846.26      824.74     11.45 o
   1   2   9     1055.66     1028.07     18.78 o
   2   2   9     2242.86     2248.39     52.61 o
   3   2   9     1997.30     1933.26     36.29 o
   4   2   9      116.83      125.93      8.66 o
   5   2   9      900.35      853.74     45.94 o
   6   2   9       10.14       11.62      7.53 o
   7   2   9        9.70        7.46      4.03 o
   8   2   9      289.78      265.73     14.27 o
  -8   3   9      600.13      569.13     26.96 o
  -7   3   9       29.67       23.81      6.76 o
  -6   3   9     1395.15     1399.71     34.80 o
  -5   3   9       74.75       71.95      7.60 o
  -4   3   9     2585.06     2506.65     39.83 o
  -3   3   9       16.41       19.64      2.44 o
  -2   3   9     1037.93     1059.74     15.19 o
  -1   3   9     1430.00     1470.91     16.98 o
   0   3   9     2046.58     2010.11     24.15 o
   1   3   9       78.08       72.51      2.98 o
   2   3   9     2349.07     2367.03     34.11 o
   3   3   9      228.27      203.64     16.96 o
   4   3   9     2000.01     2020.45     54.41 o
   5   3   9      451.95      433.07     30.31 o
   6   3   9      685.58      689.95     22.35 o
   7   3   9       84.70       55.67      9.05 o
   8   3   9      592.13      600.09     21.74 o
  -8   4   9      280.32      281.74     30.00 o
  -7   4   9      272.78      215.20     15.86 o
  -6   4   9      914.90      894.71     26.43 o
  -5   4   9     1867.24     1784.15     39.33 o
  -4   4   9      906.83      916.06     16.88 o
  -3   4   9       77.81       71.92      5.28 o
  -2   4   9      859.58      840.86     13.77 o
  -1   4   9     1843.63     1844.29     21.50 o
   0   4   9       67.37       64.99      2.99 o
   1   4   9     3537.39     3571.36     41.69 o
   2   4   9      720.40      723.63     13.12 o
   3   4   9      354.74      342.22     51.49 o
   4   4   9      432.58      444.44     25.40 o
   5   4   9      826.57      802.72     37.15 o
   6   4   9      182.16      182.92     13.84 o
   7   4   9      181.12      198.20     35.36 o
   8   4   9      546.76      523.12     24.42 o
   9   4   9       71.46       40.00     12.85 o
  -8   5   9      194.37      159.85     15.51 o
  -7   5   9      674.98      680.10     39.32 o
  -6   5   9      377.73      412.69     23.26 o
  -5   5   9      354.74      388.88     15.62 o
  -4   5   9        7.41        6.30      2.45 o
  -3   5   9      622.72      621.73     11.70 o
  -2   5   9      362.31      344.87      7.74 o
  -1   5   9      926.95      864.43     12.20 o
   0   5   9      279.18      309.73      6.41 o
   1   5   9     1666.08     1671.94     21.50 o
   2   5   9      107.96      101.32      3.69 o
   3   5   9     1878.05     1791.66     43.18 o
   4   5   9       11.16        5.61      5.13 o
   5   5   9     1072.91     1037.77     32.48 o
   6   5   9        0.40       -2.98      3.57 o
   7   5   9      946.47      963.75     38.79 o
   8   5   9       59.59       51.21     19.20 o
   9   5   9      461.14      499.52     16.27 o
  -8   6   9      651.56      603.67     42.97 o
  -7   6   9      231.35      221.66     16.54 o
  -6   6   9     2073.69     1965.79     86.43 o
  -5   6   9      431.97      418.80     16.36 o
  -4   6   9      670.25      691.02     22.66 o
  -3   6   9      585.77      649.76     14.93 o
  -2   6   9     3301.36     3262.52     37.15 o
  -1   6   9      232.17      226.57      5.69 o
   0   6   9     3689.91     3700.34     43.73 o
   1   6   9      706.88      717.85     10.97 o
   2   6   9      902.57      882.40     14.60 o
   3   6   9        1.24       -0.36      2.87 o
   4   6   9     1085.92     1054.07     31.83 o
   5   6   9       86.11       77.07      9.63 o
   6   6   9      717.07      675.70     36.35 o
   7   6   9       51.05       69.60     12.55 o
   8   6   9      126.69      111.80     24.75 o
  -8   7   9      270.65      272.66     30.15 o
  -7   7   9      149.47      125.89     13.70 o
  -6   7   9     1147.35     1094.23     39.81 o
  -5   7   9       19.40       12.84      4.26 o
  -4   7   9     2140.67     2069.49     38.98 o
  -3   7   9       97.32       90.68      6.02 o
  -2   7   9     1152.39     1185.02     16.69 o
  -1   7   9      297.90      289.97      6.62 o
   0   7   9      215.58      207.41      5.63 o
   1   7   9      584.11      561.79      9.94 o
   2   7   9     1573.09     1551.96     25.18 o
   3   7   9       23.30       35.48      6.14 o
   4   7   9     1301.11     1292.81     36.94 o
   5   7   9       25.96       21.86      5.80 o
   6   7   9      256.24      218.12     25.21 o
   7   7   9      383.85      385.85     16.03 o
   8   7   9      617.51      617.12     49.31 o
  -8   8   9        0.57        0.41      5.80 o
  -7   8   9      423.85      413.23     22.88 o
  -6   8   9        1.37        2.94      4.46 o
  -5   8   9      406.54      391.15     16.55 o
  -4   8   9       32.95       21.09      4.20 o
  -3   8   9      336.12      355.87     12.25 o
  -2   8   9      297.62      307.58      7.95 o
  -1   8   9      938.05      907.18     13.82 o
   0   8   9        1.55        2.58      1.35 o
   1   8   9     1411.34     1450.03     20.29 o
   2   8   9        1.35        2.73      1.98 o
   3   8   9     1202.87     1169.59     33.78 o
   4   8   9      240.77      231.32     14.17 o
   5   8   9      462.97      455.30     21.41 o
   6   8   9        7.76        6.86      3.55 o
   7   8   9      321.42      316.64     14.00 o
   8   8   9       64.15       69.19      7.53 o
  -8   9   9       77.31       51.44     10.76 o
  -7   9   9       41.08       42.03     15.82 o
  -6   9   9      775.49      792.04     43.39 o
  -5   9   9      423.74      408.42     20.99 o
  -4   9   9      588.03      607.97     16.01 o
  -3   9   9     1419.91     1447.20     26.77 o
  -2   9   9     1299.00     1270.09     20.74 o
  -1   9   9      107.13       85.45      4.62 o
   0   9   9      360.43      367.15      8.55 o
   1   9   9     1670.54     1611.52     20.67 o
   2   9   9      586.39      556.00     11.72 o
   3   9   9      769.80      781.41     20.81 o
   4   9   9     1779.64     1674.61     35.18 o
   5   9   9        1.57        3.73      3.17 o
   6   9   9      167.37      156.97     22.78 o
   7   9   9      540.06      545.90     18.99 o
   8   9   9      103.47       93.14     10.77 o
  -7  10   9       37.89       29.62      9.09 o
  -6  10   9      766.82      776.38     32.24 o
  -5  10   9      113.02      107.56      7.93 o
  -4  10   9     1357.96     1332.46     26.82 o
  -3  10   9      146.86      163.77      9.02 o
  -2  10   9      691.82      709.89     13.17 o
  -1  10   9       16.91       13.07      2.85 o
   0  10   9     2103.70     2070.23     24.40 o
   1  10   9        1.19        2.56      1.28 o
   2  10   9      587.75      604.52     12.77 o
   3  10   9       38.17       27.31      5.03 o
   4  10   9     1383.47     1329.64     30.90 o
   5  10   9      109.03       84.77     11.88 o
   6  10   9      832.16      839.97     24.64 o
   7  10   9        0.04        2.41      3.83 o
   8  10   9      161.51      175.46     12.26 o
  -7  11   9      376.67      350.24     23.33 o
  -6  11   9       46.00       41.93     14.56 o
  -5  11   9      707.21      752.39     38.86 o
  -4  11   9      229.30      246.30     10.61 o
  -3  11   9      580.34      572.28     17.68 o
  -2  11   9       13.61       13.45      6.34 o
  -1  11   9      135.11      159.30      7.49 o
   0  11   9     1108.52     1069.05     22.18 o
   1  11   9       52.10       61.14      5.83 o
   2  11   9        1.63        1.85      1.71 o
   3  11   9      389.74      393.34     12.97 o
   4  11   9       32.84       28.29      8.16 o
   5  11   9      243.77      232.42     12.96 o
   6  11   9      637.55      614.63     18.03 o
   7  11   9        3.73        6.23      3.70 o
  -6  12   9       10.85       10.17      7.07 o
  -5  12   9      303.23      320.65     19.89 o
  -4  12   9       98.66       71.07      8.76 o
  -3  12   9      861.16      912.47     35.59 o
  -2  12   9      130.24      143.10      7.37 o
  -1  12   9      652.73      632.04     16.46 o
   0  12   9       10.96       13.82      2.93 o
   1  12   9      203.74      214.23      8.16 o
   2  12   9      357.98      365.35     11.65 o
   3  12   9      286.22      300.90      9.93 o
   4  12   9      393.98      409.82     16.85 o
   5  12   9      425.67      394.81     20.26 o
   6  12   9        9.68       16.20      4.38 o
   7  12   9      254.52      262.90     12.98 o
  -6  13   9      311.52      329.65     25.55 o
  -5  13   9        1.60        8.80      5.86 o
  -4  13   9      629.77      661.50     30.80 o
  -3  13   9       58.18       56.66      9.89 o
  -2  13   9      493.07      476.64     15.42 o
  -1  13   9      283.31      273.10     11.50 o
   0  13   9      907.67      987.52     24.43 o
   1  13   9       65.37       72.55     10.34 o
   2  13   9      584.57      567.52     14.24 o
   3  13   9        0.83        1.71      2.59 o
   4  13   9      617.36      633.64     18.82 o
   5  13   9      179.20      171.87     10.91 o
   6  13   9      193.36      207.41     12.11 o
   7  13   9        9.21       10.28      4.72 o
  -5  14   9      185.45      173.93     17.34 o
  -4  14   9      191.20      181.08     16.73 o
  -3  14   9       74.99       67.00     10.72 o
  -2  14   9      328.54      338.17     27.00 o
  -1  14   9      128.49      112.68      8.52 o
   0  14   9      294.38      299.67     18.33 o
   1  14   9       65.97       86.93     11.41 o
   2  14   9      284.72      264.67     12.12 o
   3  14   9       37.55       42.65      5.36 o
   4  14   9      267.49      249.09     12.66 o
   5  14   9       10.00        5.79      4.30 o
   6  14   9      277.04      265.98     14.10 o
  -4  15   9        9.09       15.06      7.22 o
  -3  15   9      184.18      214.62     16.96 o
  -2  15   9       11.50       13.54      5.78 o
  -1  15   9      382.11      396.68     14.72 o
   0  15   9       70.37       76.26      6.43 o
   1  15   9      216.31      224.35     17.11 o
   2  15   9       14.03        7.38      5.25 o
   3  15   9      283.86      294.79     11.50 o
   4  15   9        4.59        6.42      4.52 o
   5  15   9      329.15      332.01     15.64 o
  -3  16   9       39.22       35.36      8.90 o
  -2  16   9      186.02      173.32     14.60 o
  -1  16   9        8.31        3.85      3.20 o
   0  16   9       61.35       77.88     11.26 o
   1  16   9        3.65       -4.03      3.80 o
   2  16   9      148.24      170.43     16.81 o
   3  16   9       55.27       44.49     10.04 o
   4  16   9      217.33      215.66     14.90 o
  -2  17   9      231.35      218.80     16.50 o
  -1  17   9        6.40        3.79      3.49 o
   0  17   9      192.08      161.53     15.44 o
   1  17   9      106.67       97.19     13.39 o
   2  17   9      159.70      147.84     16.28 o
   3  17   9        2.63        9.43      6.92 o
  -2  -9  10       50.04       40.35      7.93 o
  -1  -9  10      175.14      188.33      9.51 o
   0  -9  10       41.05       50.46     14.37 o
   1  -9  10      314.07      312.10     46.20 o
   2  -9  10       30.20       24.94      8.52 o
  -4  -8  10      354.51      369.14     20.38 o
  -3  -8  10      286.87      295.54     18.78 o
  -2  -8  10      223.18      192.11     26.47 o
  -1  -8  10      267.18      280.21     17.11 o
   0  -8  10      261.23      246.23     14.87 o
   1  -8  10      126.09      120.03     11.86 o
   2  -8  10      147.71      137.40     18.33 o
   3  -8  10      527.66      572.97     31.33 o
  -5  -7  10        1.40       -0.65      5.13 o
  -4  -7  10     1104.12     1132.92     55.48 o
  -3  -7  10        6.01        4.83      4.50 o
  -2  -7  10      884.53      944.43     30.80 o
  -1  -7  10        5.12        6.54      3.14 o
   0  -7  10      891.59      889.86     21.33 o
   1  -7  10       35.16       27.17      5.11 o
   2  -7  10      787.79      831.68     28.67 o
   3  -7  10       42.90       21.75      8.37 o
   4  -7  10      433.28      471.31     22.15 o
  -6  -6  10      100.19       89.95      8.86 o
  -5  -6  10     1168.65     1217.86     31.67 o
  -4  -6  10      142.72      132.39     12.10 o
  -3  -6  10      553.06      535.85     21.99 o
  -2  -6  10      110.06      110.39     10.36 o
  -1  -6  10      168.95      152.46      8.13 o
   0  -6  10      189.08      183.43      7.52 o
   1  -6  10      489.94      491.26     20.29 o
   2  -6  10      148.12      149.22     13.27 o
   3  -6  10        2.41        0.15      3.69 o
   4  -6  10       19.58       14.44      6.22 o
   5  -6  10      220.53      244.51     26.77 o
  -6  -5  10      192.82      172.04     14.42 o
  -5  -5  10      760.05      799.90     21.38 o
  -4  -5  10      199.89      195.58     11.16 o
  -3  -5  10      625.28      595.64     26.92 o
  -2  -5  10       50.34       48.42      7.20 o
  -1  -5  10      374.74      370.87     12.37 o
   0  -5  10      256.46      240.08     13.25 o
   1  -5  10      979.08      969.38     29.38 o
   2  -5  10        6.18        3.67      3.48 o
   3  -5  10      374.74      353.63     14.29 o
   4  -5  10      234.90      228.08     23.96 o
   5  -5  10      345.67      361.32     29.28 o
   6  -5  10        4.13        9.05      9.20 o
  -7  -4  10      143.46      129.85     14.94 o
  -6  -4  10      637.11      657.68     24.95 o
  -5  -4  10       14.11       10.50      3.77 o
  -4  -4  10     1616.39     1615.92     31.53 o
  -3  -4  10      315.87      298.90     14.94 o
  -2  -4  10     1050.20     1070.71     19.18 o
  -1  -4  10      242.64      234.69      7.01 o
   0  -4  10     3426.26     3380.62     48.89 o
   1  -4  10       24.29       20.53      4.27 o
   2  -4  10      822.88      818.68     19.85 o
   3  -4  10       58.65       60.18      7.06 o
   4  -4  10      673.57      693.56     26.53 o
   5  -4  10       11.17        9.51      8.06 o
   6  -4  10      214.92      239.49     24.34 o
  -7  -3  10      431.27      449.03     20.83 o
  -6  -3  10       85.83       69.19      9.49 o
  -5  -3  10      614.59      646.32     17.93 o
  -4  -3  10      436.88      455.52     14.16 o
  -3  -3  10      881.72      856.99     26.74 o
  -2  -3  10     1687.71     1613.87     25.10 o
  -1  -3  10      333.77      334.07      9.29 o
   0  -3  10      483.04      497.99     11.50 o
   1  -3  10       65.63       59.32      6.79 o
   2  -3  10     1090.53     1124.03     30.40 o
   3  -3  10      200.37      197.60      9.25 o
   4  -3  10      303.55      309.39     14.48 o
   5  -3  10       94.23       84.28     10.19 o
   6  -3  10      631.22      593.43     35.29 o
   7  -3  10       22.99       33.84     11.48 o
  -7  -2  10      923.46      975.62     31.17 o
  -6  -2  10       45.21       37.69      8.42 o
  -5  -2  10      878.56      896.24     21.27 o
  -4  -2  10       39.60       33.11      4.10 o
  -3  -2  10      891.67      942.24     20.22 o
  -2  -2  10      213.95      203.97      6.22 o
  -1  -2  10     3331.71     3324.29     43.41 o
   0  -2  10        1.90        4.51      1.91 o
   1  -2  10      850.70      865.29     15.11 o
   2  -2  10       62.23       73.03      5.01 o
   3  -2  10      148.88      154.36     10.11 o
   4  -2  10        9.61        6.48      3.63 o
   5  -2  10      863.64      903.18     25.75 o
   6  -2  10       26.72       25.48      9.28 o
   7  -2  10      329.65      356.53     26.31 o
  -8  -1  10     1003.57     1042.21     81.22 o
  -7  -1  10      160.89      157.48     13.82 o
  -6  -1  10      143.66      129.25     11.40 o
  -5  -1  10       71.14       57.77      7.60 o
  -4  -1  10     1227.47     1218.17     24.06 o
  -3  -1  10      236.84      223.96      8.03 o
  -2  -1  10     3076.28     3007.50     33.90 o
  -1  -1  10      516.21      521.16     11.26 o
   0  -1  10       88.34       99.39      4.75 o
   1  -1  10     1193.61     1210.21     21.17 o
   2  -1  10      900.90      867.47     16.45 o
   3  -1  10      330.99      329.00     13.38 o
   4  -1  10     1363.68     1345.35     31.57 o
   5  -1  10      230.68      228.19     11.75 o
   6  -1  10      373.22      373.86     17.89 o
   7  -1  10      119.63      113.70     15.51 o
   8  -1  10      165.03      128.37     17.04 o
  -8   0  10      500.52      518.90     26.88 o
  -7   0  10       92.88       82.79     13.35 o
  -6   0  10      546.01      563.23     21.07 o
  -5   0  10       22.77       21.94      4.52 o
  -4   0  10     1113.81     1126.70     20.79 o
  -3   0  10     1097.87     1053.89     19.13 o
  -2   0  10     4920.80     4801.62     49.64 o
  -1   0  10      447.54      435.83      8.96 o
   0   0  10     2183.31     2221.97     30.06 o
   1   0  10       71.77       80.43      6.86 o
   2   0  10      306.09      298.70      8.38 o
   3   0  10      114.62      105.72      7.89 o
   4   0  10     1218.60     1282.01     29.79 o
   5   0  10        1.46        2.66      3.55 o
   6   0  10     1149.73     1158.68     34.07 o
   7   0  10        3.81        0.91      5.78 o
   8   0  10      243.92      264.58     21.14 o
  -8   1  10       79.65       94.34     13.22 o
  -7   1  10      603.38      579.04     27.09 o
  -6   1  10        9.57        4.55      3.83 o
  -5   1  10     1895.62     1871.53     35.82 o
  -4   1  10        1.78        6.02      2.28 o
  -3   1  10     1540.63     1570.03     24.84 o
  -2   1  10      376.34      349.05      7.55 o
  -1   1  10     1722.21     1766.63     24.33 o
   0   1  10      198.44      200.54      6.21 o
   1   1  10     1075.13     1073.46     17.89 o
   2   1  10      479.27      484.46     14.38 o
   3   1  10      632.86      607.71     17.58 o
   4   1  10       35.09       26.86      4.70 o
   5   1  10      470.32      468.53     25.63 o
   6   1  10       94.88       86.87      9.17 o
   7   1  10       44.44       50.48      7.99 o
   8   1  10      104.20       94.08     13.46 o
  -8   2  10      164.88      171.02     16.69 o
  -7   2  10      217.26      234.84     17.96 o
  -6   2  10       44.73       33.37      7.42 o
  -5   2  10      443.84      466.26     15.08 o
  -4   2  10      782.56      785.72     16.04 o
  -3   2  10     2206.53     2171.04     29.09 o
  -2   2  10      924.32      961.75     13.91 o
  -1   2  10     1034.37     1078.86     14.77 o
   0   2  10      136.50      128.55      5.49 o
   1   2  10     3244.09     3141.52     38.42 o
   2   2  10      637.30      596.02     20.32 o
   3   2  10     1116.08     1085.15     24.82 o
   4   2  10      362.37      354.84     15.31 o
   5   2  10      610.72      634.01     22.14 o
   6   2  10      312.27      337.60     15.82 o
   7   2  10      121.28      110.20     10.19 o
   8   2  10      240.41      217.56     13.88 o
  -8   3  10      667.14      651.77     29.97 o
  -7   3  10       23.21       18.51      6.95 o
  -6   3  10      873.64      866.61     32.21 o
  -5   3  10       26.84       22.20      5.12 o
  -4   3  10     3218.03     3186.74     43.08 o
  -3   3  10       22.97       15.08      2.39 o
  -2   3  10     1813.12     1838.17     22.21 o
  -1   3  10       54.63       80.09      3.69 o
   0   3  10     3142.06     3112.26     35.13 o
   1   3  10      226.02      236.31      5.69 o
   2   3  10     2050.38     2077.57     47.07 o
   3   3  10       81.44       76.97      9.85 o
   4   3  10      227.25      190.43     16.43 o
   5   3  10        0.49       -0.14      2.92 o
   6   3  10      974.21     1053.46     30.94 o
   7   3  10      123.03      123.03     12.36 o
   8   3  10      237.42      287.78     25.17 o
  -8   4  10       92.57       83.70     13.12 o
  -7   4  10      186.87      163.45     17.34 o
  -6   4  10       38.94       21.62      6.26 o
  -5   4  10     1235.84     1257.38     31.82 o
  -4   4  10      271.22      275.22     11.51 o
  -3   4  10      911.18      906.32     15.50 o
  -2   4  10     1159.33     1094.22     15.07 o
  -1   4  10        3.65        4.52      1.30 o
   0   4  10      816.92      817.13     13.40 o
   1   4  10     2652.36     2627.03     34.52 o
   2   4  10     1872.15     1892.83     28.87 o
   3   4  10      312.71      297.36     19.77 o
   4   4  10     1361.32     1406.65     53.01 o
   5   4  10      444.99      456.54     27.45 o
   6   4  10      323.64      326.11     24.26 o
   7   4  10      126.40      111.26     16.66 o
   8   4  10      351.71      305.57     26.24 o
  -8   5  10       15.25        8.19      6.22 o
  -7   5  10     1022.35     1009.17     43.16 o
  -6   5  10       36.27       29.73     18.59 o
  -5   5  10      653.22      699.98     22.33 o
  -4   5  10     1198.02     1115.52     35.70 o
  -3   5  10     1423.84     1446.19     21.26 o
  -2   5  10       20.52       22.71      2.29 o
  -1   5  10     2636.12     2586.52     33.34 o
   0   5  10      140.29      146.90      4.75 o
   1   5  10     2323.98     2331.41     29.05 o
   2   5  10      153.36      147.74      6.35 o
   3   5  10      832.51      837.55     36.43 o
   4   5  10       60.70       42.82      9.51 o
   5   5  10      980.55      977.83     31.68 o
   6   5  10       26.14       18.76      7.64 o
   7   5  10       70.94       63.68     10.16 o
   8   5  10       18.15       31.41     11.41 o
  -8   6  10      333.81      321.95     28.79 o
  -7   6  10      104.22       96.97     12.62 o
  -6   6  10      749.00      735.20     29.43 o
  -5   6  10        0.89        1.37      3.03 o
  -4   6  10     1807.90     1790.25     31.25 o
  -3   6  10      926.44      838.28     18.04 o
  -2   6  10     2419.47     2382.81     29.02 o
  -1   6  10        4.57        2.02      1.16 o
   0   6  10     2570.67     2549.31     32.08 o
   1   6  10      185.37      181.14      5.20 o
   2   6  10      482.03      455.05     13.88 o
   3   6  10      407.73      420.38     19.20 o
   4   6  10      242.09      230.51     25.74 o
   5   6  10        1.68        3.19      3.76 o
   6   6  10      452.53      470.33     22.24 o
   7   6  10      370.63      397.89     24.53 o
   8   6  10      525.22      509.19     25.68 o
  -8   7  10      112.59      113.12     14.40 o
  -7   7  10       70.40       53.95     22.21 o
  -6   7  10      260.22      282.83     18.36 o
  -5   7  10      154.34      120.18     10.11 o
  -4   7  10      940.78      932.79     20.34 o
  -3   7  10      316.33      370.91     12.51 o
  -2   7  10      659.67      688.27     13.25 o
  -1   7  10       17.33       15.69      2.01 o
   0   7  10     4441.79     4379.31     51.41 o
   1   7  10     1034.09     1034.89     16.97 o
   2   7  10     1134.32     1134.92     20.36 o
   3   7  10      376.71      384.03     19.96 o
   4   7  10      967.67      971.19     40.92 o
   5   7  10      103.69      104.03     11.34 o
   6   7  10      850.44      874.15     32.07 o
   7   7  10      114.52       98.72     12.51 o
   8   7  10      195.80      216.81     14.89 o
  -8   8  10       24.14       25.72      8.97 o
  -7   8  10      885.43      880.49     35.31 o
  -6   8  10       22.33       15.08      6.22 o
  -5   8  10      278.86      289.49     14.48 o
  -4   8  10      138.09      110.85      7.85 o
  -3   8  10      437.11      452.91     33.22 o
  -2   8  10      661.03      666.99     13.02 o
  -1   8  10     4521.13     4561.91     54.17 o
   0   8  10        6.07        3.73      1.57 o
   1   8  10      366.29      369.13      8.28 o
   2   8  10     1217.37     1226.63     21.95 o
   3   8  10      247.01      248.15     14.19 o
   4   8  10       15.69       11.65      5.00 o
   5   8  10     1763.15     1788.42     49.01 o
   6   8  10       33.29       35.52      8.08 o
   7   8  10       14.13       11.73      4.33 o
   8   8  10       40.75       37.65      7.65 o
  -7   9  10      297.05      268.82     26.05 o
  -6   9  10      329.01      333.49     27.95 o
  -5   9  10      295.15      290.46     15.54 o
  -4   9  10      427.21      402.86     14.42 o
  -3   9  10      120.08      120.94      9.03 o
  -2   9  10      809.20      843.87     15.51 o
  -1   9  10     1755.91     1779.32     27.82 o
   0   9  10     2382.75     2357.48     31.17 o
   1   9  10     1214.97     1199.35     19.77 o
   2   9  10      137.24      144.05      7.49 o
   3   9  10      217.26      202.28     10.24 o
   4   9  10      504.89      467.90     19.19 o
   5   9  10       72.25       71.14      7.86 o
   6   9  10      193.88      212.13     17.03 o
   7   9  10      139.12      123.02     10.03 o
   8   9  10      170.10      176.03     13.04 o
  -7  10  10       17.31        8.69      6.56 o
  -6  10  10      546.12      515.28     26.10 o
  -5  10  10        5.99       10.20      4.11 o
  -4  10  10      641.18      623.38     18.93 o
  -3  10  10      355.79      359.51     13.23 o
  -2  10  10      512.27      510.13     13.85 o
  -1  10  10       98.28       80.44      7.53 o
   0  10  10      603.51      671.19     12.96 o
   1  10  10      378.83      368.68     12.60 o
   2  10  10     1271.79     1276.62     21.12 o
   3  10  10        0.21        1.30      2.79 o
   4  10  10     1213.73     1194.66     29.14 o
   5  10  10       24.28       14.34      6.08 o
   6  10  10      402.53      438.45     17.31 o
   7  10  10        3.76        4.37      3.98 o
   8  10  10      373.07      399.69     17.43 o
  -7  11  10      129.38      133.07     21.41 o
  -6  11  10       12.14       15.98      7.25 o
  -5  11  10       95.04      100.77     10.25 o
  -4  11  10      179.60      170.09     10.27 o
  -3  11  10      420.67      421.55     21.75 o
  -2  11  10        8.16       12.06      3.01 o
  -1  11  10     1071.50     1099.39     24.30 o
   0  11  10        3.12        6.27      2.24 o
   1  11  10      992.74      953.34     19.22 o
   2  11  10     1156.76     1200.64     20.71 o
   3  11  10      120.99      128.58      9.90 o
   4  11  10       12.15        9.82      4.32 o
   5  11  10      175.15      158.64     11.26 o
   6  11  10      231.79      233.24     13.75 o
   7  11  10      318.13      303.41     18.15 o
  -6  12  10      119.08      125.63     26.66 o
  -5  12  10      205.06      214.62     25.17 o
  -4  12  10      360.07      365.00     63.88 o
  -3  12  10      600.76      620.43     28.14 o
  -2  12  10      252.56      262.59     10.00 o
  -1  12  10      673.62      673.81     21.82 o
   0  12  10      535.54      505.69     15.54 o
   1  12  10      976.49      985.63     18.79 o
   2  12  10      175.06      179.50      8.25 o
   3  12  10      450.85      421.00     13.77 o
   4  12  10       94.42      108.73      8.33 o
   5  12  10       27.72       20.92      4.72 o
   6  12  10       40.15       38.55      5.85 o
   7  12  10      142.92      137.31     18.72 o
  -6  13  10      230.08      221.37     14.61 o
  -5  13  10       15.77       19.77      7.99 o
  -4  13  10      316.29      287.70     19.55 o
  -3  13  10        5.33        2.66      4.41 o
  -2  13  10      397.16      393.05     13.90 o
  -1  13  10      153.43      182.08      9.41 o
   0  13  10      455.64      450.12     23.20 o
   1  13  10      161.45      137.35     13.54 o
   2  13  10      462.19      476.36     13.01 o
   3  13  10        6.32        3.00      2.81 o
   4  13  10      434.30      451.88     15.70 o
   5  13  10      158.65      160.72     13.22 o
   6  13  10      304.83      292.84     13.66 o
  -5  14  10       28.08       33.46      9.73 o
  -4  14  10        8.02        3.27      5.48 o
  -3  14  10      181.84      147.08     14.53 o
  -2  14  10      393.11      397.23     14.17 o
  -1  14  10       77.22       93.54      7.47 o
   0  14  10      293.22      329.63     12.48 o
   1  14  10      365.50      353.49     21.22 o
   2  14  10      290.48      282.15     17.16 o
   3  14  10      385.37      398.70     12.57 o
   4  14  10      148.53      150.75     10.44 o
   5  14  10        3.85        1.60      3.97 o
   6  14  10      184.56      177.32     11.94 o
  -4  15  10       56.41       44.41      9.96 o
  -3  15  10      501.40      495.63     26.16 o
  -2  15  10        5.86        1.90      4.26 o
  -1  15  10      327.51      333.69     13.42 o
   0  15  10       31.76       31.33      8.40 o
   1  15  10      148.99      149.67     15.13 o
   2  15  10        0.64        1.52      4.72 o
   3  15  10      423.52      409.50     13.33 o
   4  15  10        1.20       -0.37      4.13 o
   5  15  10      199.82      204.81     12.90 o
  -3  16  10       80.14       79.40     12.09 o
  -2  16  10      112.77       84.26     11.48 o
  -1  16  10       14.58       12.49      4.30 o
   0  16  10      201.00      214.16     16.88 o
   1  16  10      332.39      296.30     20.61 o
   2  16  10      173.87      193.40     17.95 o
   3  16  10       10.12        7.00      6.31 o
   4  16  10       35.90       33.96      5.73 o
  -2  17  10       82.92       63.20     10.50 o
  -1  17  10      226.16      258.89     11.90 o
   0  17  10      564.76      613.96     30.12 o
   1  17  10      107.74      116.43     14.60 o
   2  17  10       62.61       51.56     10.95 o
   3  17  10       29.83       23.42      8.97 o
  -2  -8  11      116.97       77.92     10.15 o
  -1  -8  11      159.78      148.36      8.76 o
   0  -8  11      641.63      672.10     29.58 o
   1  -8  11      133.22      132.56     12.67 o
   2  -8  11      178.85      167.19     12.79 o
  -4  -7  11      495.87      529.41     24.01 o
  -3  -7  11       42.04       52.94      8.93 o
  -2  -7  11      222.44      224.48     14.64 o
  -1  -7  11      101.15       83.11      6.98 o
   0  -7  11      751.72      814.94     28.04 o
   1  -7  11        3.53        0.70      3.29 o
   2  -7  11      265.25      275.45     16.93 o
   3  -7  11        0.32       10.04      7.53 o
  -5  -6  11      103.54       79.85     12.05 o
  -4  -6  11       86.98       91.34     10.80 o
  -3  -6  11      494.20      478.86     29.55 o
  -2  -6  11       24.67       15.33      5.21 o
  -1  -6  11      389.68      384.82     13.28 o
   0  -6  11      104.92       97.33      6.02 o
   1  -6  11      140.77      152.30     12.53 o
   2  -6  11      443.98      437.50     30.61 o
   3  -6  11      684.17      672.34     54.11 o
   4  -6  11      125.51      129.82     12.94 o
  -5  -5  11     1067.46     1062.74     60.54 o
  -4  -5  11      446.17      441.14     21.33 o
  -3  -5  11      526.67      538.42     22.06 o
  -2  -5  11      202.84      201.04      9.11 o
  -1  -5  11      573.15      562.39     16.11 o
   0  -5  11      362.79      394.42     12.82 o
   1  -5  11      731.65      737.30     33.54 o
   2  -5  11      650.20      657.32     24.25 o
   3  -5  11      426.22      420.77     16.47 o
   4  -5  11        0.88       -1.29      7.99 o
   5  -5  11      185.04      160.92     22.59 o
  -6  -4  11      701.34      665.76     28.12 o
  -5  -4  11       79.94       82.62      8.71 o
  -4  -4  11      441.57      447.21     22.63 o
  -3  -4  11       88.29       95.97      9.74 o
  -2  -4  11      655.20      686.23     19.74 o
  -1  -4  11        8.13        7.44      2.47 o
   0  -4  11     1082.72     1077.96     23.44 o
   1  -4  11        2.76        4.80      4.22 o
   2  -4  11     1085.49     1062.24     83.47 o
   3  -4  11      663.99      665.63     26.46 o
   4  -4  11      262.29      288.19     17.56 o
   5  -4  11        1.24        6.46      8.59 o
   6  -4  11      411.15      377.67     30.27 o
  -6  -3  11     1019.91     1110.48     33.82 o
  -5  -3  11      308.15      321.34     12.94 o
  -4  -3  11      127.86      106.45      7.86 o
  -3  -3  11      107.45      111.93     10.34 o
  -2  -3  11      149.00      149.70      6.77 o
  -1  -3  11      172.72      178.02      7.63 o
   0  -3  11     1120.68     1119.07     23.34 o
   1  -3  11      922.38      902.79     23.67 o
   2  -3  11      880.13      886.54     20.93 o
   3  -3  11      191.96      199.45      9.80 o
   4  -3  11       84.13       93.05     11.06 o
   5  -3  11       74.56       74.95     24.60 o
   6  -3  11      307.05      258.27     23.96 o
  -7  -2  11     1101.59     1216.78     36.52 o
  -6  -2  11       14.48       12.81      5.88 o
  -5  -2  11      813.57      821.04     20.83 o
  -4  -2  11        0.08        1.84      2.79 o
  -3  -2  11      483.19      520.46     13.48 o
  -2  -2  11       50.77       48.73      4.55 o
  -1  -2  11     1098.15     1101.57     19.45 o
   0  -2  11      297.86      275.25      8.32 o
   1  -2  11      632.27      641.92     16.40 o
   2  -2  11        5.63        7.11      2.94 o
   3  -2  11     1338.38     1403.08     34.63 o
   4  -2  11        0.05        2.27      3.65 o
   5  -2  11      598.75      603.21     24.50 o
   6  -2  11        6.42        3.88      7.45 o
   7  -2  11      174.14      194.24     21.83 o
  -7  -1  11      396.27      408.61     33.77 o
  -6  -1  11      711.12      720.35     25.50 o
  -5  -1  11      115.83      109.99      7.89 o
  -4  -1  11      209.35      243.66     10.42 o
  -3  -1  11      507.37      522.32     14.12 o
  -2  -1  11     1816.19     1776.53     26.77 o
  -1  -1  11      674.92      664.47     19.07 o
   0  -1  11     1237.83     1264.79     20.65 o
   1  -1  11      100.61       93.94      7.30 o
   2  -1  11     1976.11     2037.88     30.98 o
   3  -1  11      394.08      361.60     14.75 o
   4  -1  11      192.23      167.39     10.85 o
   5  -1  11      527.98      483.86     21.13 o
   6  -1  11      231.08      244.19     20.65 o
   7  -1  11       91.66       64.49     13.84 o
  -7   0  11       61.40       41.83     13.77 o
  -6   0  11      920.77      864.54     27.77 o
  -5   0  11      444.11      435.07     13.97 o
  -4   0  11      893.41      880.46     18.30 o
  -3   0  11      117.82      116.47      6.91 o
  -2   0  11     1234.72     1173.12     16.87 o
  -1   0  11       49.36       54.92      3.95 o
   0   0  11      238.75      246.12      7.30 o
   1   0  11      101.29      107.75      7.44 o
   2   0  11     1114.69     1184.19     21.99 o
   3   0  11       26.05       24.70      4.73 o
   4   0  11     1014.19     1014.06     26.60 o
   5   0  11       61.04       58.98      8.42 o
   6   0  11      348.33      358.72     17.93 o
   7   0  11        2.27        5.02      6.69 o
  -8   1  11       21.08       15.72      8.31 o
  -7   1  11       24.21       14.02      6.60 o
  -6   1  11      111.90      115.09     10.92 o
  -5   1  11      569.67      611.66     16.56 o
  -4   1  11      503.59      556.70     13.71 o
  -3   1  11     1806.38     1802.27     30.94 o
  -2   1  11      819.27      772.66     12.55 o
  -1   1  11      405.77      416.85      9.76 o
   0   1  11       69.18       64.05      4.46 o
   1   1  11     2479.40     2455.10     35.52 o
   2   1  11        1.75        4.27      2.00 o
   3   1  11      831.92      804.19     21.96 o
   4   1  11       64.30       56.57      7.65 o
   5   1  11      973.42      944.65     30.01 o
   6   1  11       39.37       32.51      6.94 o
   7   1  11      363.47      363.26     20.76 o
   8   1  11       59.14       66.39     12.93 o
  -8   2  11      245.07      231.88     24.68 o
  -7   2  11      666.80      701.12     30.94 o
  -6   2  11      700.87      716.06     30.03 o
  -5   2  11      208.21      208.21     10.98 o
  -4   2  11      400.85      373.30     10.84 o
  -3   2  11      915.29      957.33     19.87 o
  -2   2  11     1323.97     1299.31     17.73 o
  -1   2  11      261.87      280.89      7.00 o
   0   2  11     1013.40     1026.95     16.74 o
   1   2  11     1114.23     1037.36     16.09 o
   2   2  11      382.12      411.80     14.98 o
   3   2  11      731.03      760.12     25.53 o
   4   2  11     1120.49     1075.38     31.53 o
   5   2  11      434.13      433.26     18.50 o
   6   2  11       32.28       30.14      6.45 o
   7   2  11      582.58      602.47     23.68 o
   8   2  11        0.31       -1.54      4.89 o
  -8   3  11      606.33      570.84     47.99 o
  -7   3  11       40.79       27.23     15.97 o
  -6   3  11      724.49      774.84     31.36 o
  -5   3  11        6.26        1.58      3.41 o
  -4   3  11     1381.43     1466.49     24.77 o
  -3   3  11       79.31       72.79      4.95 o
  -2   3  11     2357.14     2317.67     27.18 o
  -1   3  11        0.45        2.56      1.33 o
   0   3  11      863.47      842.18     14.34 o
   1   3  11      398.93      391.74      8.63 o
   2   3  11     1356.94     1340.81     23.21 o
   3   3  11       88.18       82.44     12.09 o
   4   3  11     1701.41     1684.39     60.99 o
   5   3  11       19.56        5.17      5.55 o
   6   3  11      813.60      817.32     40.69 o
   7   3  11      194.57      185.95     20.69 o
   8   3  11      196.42      213.63     23.58 o
  -8   4  11      165.33      123.76     18.97 o
  -7   4  11      466.11      471.06     24.82 o
  -6   4  11      741.77      737.41     60.04 o
  -5   4  11      237.77      240.89     13.24 o
  -4   4  11      734.70      707.91     15.37 o
  -3   4  11     1915.99     1841.20     44.08 o
  -2   4  11      544.40      596.81     12.38 o
  -1   4  11       25.21       23.93      2.81 o
   0   4  11     1090.76     1143.04     17.60 o
   1   4  11     1266.92     1221.07     19.15 o
   2   4  11       24.75       29.00      5.97 o
   3   4  11     1945.53     2017.11     67.91 o
   4   4  11      393.08      342.16     23.12 o
   5   4  11      179.52      162.07     17.72 o
   6   4  11      458.88      416.31     28.52 o
   7   4  11      249.37      183.44     20.99 o
   8   4  11        1.05       -2.13      7.83 o
  -8   5  11       76.77       72.64     12.04 o
  -7   5  11      859.86      813.86     33.44 o
  -6   5  11      120.19      115.66     13.22 o
  -5   5  11     1019.19     1038.57     44.78 o
  -4   5  11      198.57      221.57     11.60 o
  -3   5  11      236.98      244.42     15.91 o
  -2   5  11       80.10       84.14      5.28 o
  -1   5  11      523.74      548.41     10.88 o
   0   5  11      496.54      456.54     10.01 o
   1   5  11      679.23      685.63     12.79 o
   2   5  11      218.33      242.48      8.67 o
   3   5  11     1054.19     1027.00     42.59 o
   4   5  11        0.65        6.01      4.94 o
   5   5  11      600.53      583.77     33.01 o
   6   5  11        0.08       -5.86      4.72 o
   7   5  11      467.86      528.71     34.15 o
   8   5  11        0.94        8.14      8.59 o
  -8   6  11      269.56      293.01     21.64 o
  -7   6  11        0.15       -0.95      4.95 o
  -6   6  11      683.37      634.31     27.88 o
  -5   6  11      225.95      214.98      9.72 o
  -4   6  11     2440.38     2378.57     39.29 o
  -3   6  11      342.86      341.16     12.18 o
  -2   6  11      951.91     1011.64     16.89 o
  -1   6  11       95.66      102.99      4.76 o
   0   6  11     1314.22     1237.90     18.48 o
   1   6  11       49.12       44.54      4.47 o
   2   6  11     3268.50     3281.40     64.15 o
   3   6  11      308.29      283.60     20.31 o
   4   6  11      666.55      655.72     34.07 o
   5   6  11        3.26        2.59      5.25 o
   6   6  11      269.61      245.15     26.28 o
   7   6  11      128.85      109.59     18.10 o
   8   6  11      450.10      448.17     33.23 o
  -8   7  11       84.20       64.78     12.02 o
  -7   7  11      675.12      667.85     53.05 o
  -6   7  11      494.78      518.19     25.24 o
  -5   7  11      147.50      150.65      8.70 o
  -4   7  11      986.84     1008.93     21.87 o
  -3   7  11        3.53        2.19      2.25 o
  -2   7  11     1953.75     1984.13     25.75 o
  -1   7  11      152.89      164.60      5.59 o
   0   7  11      958.49      936.31     16.98 o
   1   7  11      415.15      414.27     12.45 o
   2   7  11      276.73      275.20      9.49 o
   3   7  11      236.30      208.00     17.87 o
   4   7  11     1398.25     1306.15     38.28 o
   5   7  11       37.31       43.60     20.72 o
   6   7  11      974.18      954.75     34.17 o
   7   7  11       69.09       50.58      9.95 o
   8   7  11       31.36       31.18      9.62 o
  -7   8  11      680.99      670.04     30.95 o
  -6   8  11        0.34       -3.04      4.36 o
  -5   8  11     1262.21     1267.80     39.63 o
  -4   8  11       25.12       20.66      4.32 o
  -3   8  11      302.63      293.84     27.91 o
  -2   8  11      185.36      165.64      6.12 o
  -1   8  11      231.24      251.84      7.85 o
   0   8  11        5.95       12.35      7.35 o
   1   8  11     2023.10     1980.83     36.51 o
   2   8  11      104.09      103.21      6.12 o
   3   8  11      545.02      543.66     21.73 o
   4   8  11        7.02        3.46      3.87 o
   5   8  11      237.11      266.33     16.70 o
   6   8  11       80.91       70.93     10.88 o
   7   8  11      231.36      250.98     19.17 o
   8   8  11        8.63        5.06      3.93 o
  -7   9  11      195.35      192.11     18.05 o
  -6   9  11       63.98       57.47     10.83 o
  -5   9  11      134.91      136.37      8.82 o
  -4   9  11     1354.03     1366.58     38.86 o
  -3   9  11      454.18      448.77     14.88 o
  -2   9  11      493.73      526.57     14.13 o
  -1   9  11      431.09      413.05     10.55 o
   0   9  11      333.92      309.82      8.03 o
   1   9  11      102.82       85.51     14.08 o
   2   9  11      556.56      605.12     14.26 o
   3   9  11     1143.44     1126.10     34.53 o
   4   9  11      463.31      419.31     20.30 o
   5   9  11      451.63      443.12     22.02 o
   6   9  11      559.76      546.82     19.22 o
   7   9  11        0.55       -2.54      3.43 o
   8   9  11      140.39      129.76     10.71 o
  -7  10  11       69.93       54.26     11.13 o
  -6  10  11      156.98      142.44     15.59 o
  -5  10  11       17.04        9.19      4.15 o
  -4  10  11      686.29      720.15     27.59 o
  -3  10  11        2.75        1.22      2.82 o
  -2  10  11     1452.72     1434.38     28.25 o
  -1  10  11       16.46       14.67      5.91 o
   0  10  11      537.72      570.51     17.46 o
   1  10  11       19.12       22.92      3.49 o
   2  10  11     1517.41     1508.99     24.08 o
   3  10  11        0.22        3.27      3.24 o
   4  10  11      759.07      788.97     25.13 o
   5  10  11       62.05       52.50      7.17 o
   6  10  11      878.20      890.15     26.01 o
   7  10  11       31.86       25.56      5.77 o
  -6  11  11      347.16      395.62     44.26 o
  -5  11  11     1002.49     1037.92     32.32 o
  -4  11  11        9.26        7.28      4.33 o
  -3  11  11      723.91      739.07     30.57 o
  -2  11  11      447.47      475.85     20.35 o
  -1  11  11      421.66      449.27     13.38 o
   0  11  11      115.17      111.65      7.58 o
   1  11  11      483.61      499.40     13.46 o
   2  11  11      423.35      431.92     15.04 o
   3  11  11       56.34       52.18     10.25 o
   4  11  11       58.83       46.98      6.75 o
   5  11  11      195.01      171.50     18.46 o
   6  11  11        1.30       -2.59      3.71 o
   7  11  11       85.19       70.37     11.14 o
  -6  12  11       14.73       11.75      5.26 o
  -5  12  11      119.78       96.59     10.66 o
  -4  12  11       58.21       42.44      9.13 o
  -3  12  11      454.38      450.45     23.20 o
  -2  12  11      131.18      133.95      8.06 o
  -1  12  11      688.99      728.72     20.45 o
   0  12  11       27.85       30.71      4.31 o
   1  12  11      333.60      360.37     10.69 o
   2  12  11       32.45       36.30      4.41 o
   3  12  11       98.00      108.24      7.51 o
   4  12  11      213.66      216.54     14.41 o
   5  12  11      331.46      342.93     16.01 o
   6  12  11      147.64      149.57     12.14 o
   7  12  11      208.43      202.63     11.83 o
  -5  13  11       55.74       71.87     12.24 o
  -4  13  11      338.93      375.16     22.74 o
  -3  13  11        4.92        7.91      4.94 o
  -2  13  11      379.91      393.99     15.06 o
  -1  13  11        5.70        8.73      3.12 o
   0  13  11      394.20      392.41     13.96 o
   1  13  11      309.76      321.17     20.00 o
   2  13  11      789.07      824.12     17.90 o
   3  13  11       72.98       68.82      5.96 o
   4  13  11      413.33      416.63     15.20 o
   5  13  11       43.29       35.52     10.03 o
   6  13  11      451.08      439.01     16.40 o
  -5  14  11      303.48      351.66     23.50 o
  -4  14  11       24.85       20.99      8.14 o
  -3  14  11       97.20       87.31     11.79 o
  -2  14  11      294.98      325.33     12.77 o
  -1  14  11      184.41      192.68     17.99 o
   0  14  11      203.93      222.13     10.01 o
   1  14  11      213.62      242.07     17.87 o
   2  14  11      145.71      134.32      8.78 o
   3  14  11       99.66       91.97      9.56 o
   4  14  11      308.00      301.24     13.70 o
   5  14  11       93.39       85.70      8.78 o
   6  14  11       59.47       52.36     10.99 o
  -4  15  11        2.84       11.03      6.84 o
  -3  15  11      357.69      374.86     22.51 o
  -2  15  11        2.85        1.06      4.11 o
  -1  15  11      329.26      309.02     21.56 o
   0  15  11       13.37       11.48      5.78 o
   1  15  11      186.90      178.34     16.58 o
   2  15  11       69.00       83.05     12.40 o
   3  15  11      123.05      116.20      8.06 o
   4  15  11       39.54       39.18      6.80 o
   5  15  11      246.23      239.73     15.45 o
  -3  16  11      237.85      208.76     17.04 o
  -2  16  11      123.40      135.07     13.69 o
  -1  16  11       50.09       56.42      6.51 o
   0  16  11      121.28      121.53     13.84 o
   1  16  11       21.97       24.94      8.14 o
   2  16  11      116.84      124.95     15.13 o
   3  16  11        3.85        2.13      5.78 o
   4  16  11       51.55       46.62      6.41 o
  -1  17  11        0.12        1.73      3.36 o
   0  17  11      103.15      102.59     12.93 o
   1  17  11       29.39       29.13      8.75 o
   2  17  11      182.86      206.33     19.16 o
  -2  -7  12      881.20      878.91     30.66 o
  -1  -7  12        5.88        2.57      3.36 o
   0  -7  12      376.15      435.38     23.23 o
   1  -7  12        0.77        2.37      3.71 o
   2  -7  12      481.10      507.58     21.39 o
  -4  -6  12      135.78      113.43     12.39 o
  -3  -6  12     1006.76      976.11     33.12 o
  -2  -6  12      303.65      293.19     17.61 o
  -1  -6  12      299.38      305.46     12.04 o
   0  -6  12       31.63       26.38      4.97 o
   1  -6  12      117.82      130.42     12.48 o
   2  -6  12      105.93      105.45     15.86 o
   3  -6  12      317.80      308.99     21.22 o
  -5  -5  12      604.90      568.57     24.97 o
  -4  -5  12      229.84      254.57     16.26 o
  -3  -5  12      805.61      872.39     41.75 o
  -2  -5  12      107.55      111.08     10.84 o
  -1  -5  12      562.05      568.22     23.72 o
   0  -5  12       38.60       34.18      4.97 o
   1  -5  12      156.03      142.61     16.62 o
   2  -5  12      239.99      262.62     16.07 o
   3  -5  12      205.17      202.69     26.81 o
   4  -5  12        1.74       -2.02      5.49 o
  -5  -4  12      143.39      156.43     13.70 o
  -4  -4  12      877.36      925.69     31.34 o
  -3  -4  12        3.90        3.14      3.84 o
  -2  -4  12      951.61      979.15     22.26 o
  -1  -4  12      134.85      124.76      6.57 o
   0  -4  12      264.11      253.12     10.13 o
   1  -4  12      165.69      126.11     11.30 o
   2  -4  12     1934.12     1985.46     49.41 o
   3  -4  12        0.32        1.74      4.35 o
   4  -4  12      286.69      311.19     19.41 o
   5  -4  12        9.63       11.26      9.96 o
  -6  -3  12      220.17      214.81     12.09 o
  -5  -3  12      369.80      385.33     14.63 o
  -4  -3  12      172.86      170.07     13.69 o
  -3  -3  12      826.51      824.08     27.64 o
  -2  -3  12      763.92      799.79     19.73 o
  -1  -3  12      273.82      273.51     10.64 o
   0  -3  12      770.46      755.67     18.58 o
   1  -3  12      140.55      131.56     11.03 o
   2  -3  12      267.04      273.41     12.68 o
   3  -3  12       19.16       18.47      5.01 o
   4  -3  12      821.49      821.35     31.11 o
   5  -3  12      205.51      202.45     16.18 o
   6  -3  12       54.83       49.97     13.92 o
  -6  -2  12       61.83       59.21     15.86 o
  -5  -2  12     1256.83     1264.42     28.08 o
  -4  -2  12       79.73       83.13     12.47 o
  -3  -2  12     1075.51     1054.61     32.44 o
  -2  -2  12        3.92        4.60      1.98 o
  -1  -2  12     1247.95     1245.17     38.88 o
   0  -2  12       53.74       47.07      6.18 o
   1  -2  12     1494.11     1547.75     33.89 o
   2  -2  12       49.55       45.30      5.41 o
   3  -2  12      171.23      163.44      9.29 o
   4  -2  12       36.14       34.12      7.64 o
   5  -2  12       85.90       87.74     11.36 o
   6  -2  12        0.67        6.08      7.83 o
  -7  -1  12      286.63      297.06     27.19 o
  -6  -1  12     1584.88     1623.82     42.47 o
  -5  -1  12      208.55      203.98     10.56 o
  -4  -1  12      427.09      432.79     14.19 o
  -3  -1  12       12.62        8.82      4.13 o
  -2  -1  12      441.37      461.74     11.34 o
  -1  -1  12      272.21      265.91      8.36 o
   0  -1  12     1284.22     1279.71     28.82 o
   1  -1  12      559.37      548.42     19.71 o
   2  -1  12       38.82       42.69      5.05 o
   3  -1  12      442.20      448.68     14.03 o
   4  -1  12      318.59      314.70     14.90 o
   5  -1  12      120.11      123.67     12.31 o
   6  -1  12      694.02      637.59     26.43 o
   7  -1  12       93.24       95.06     16.88 o
  -7   0  12      255.81      257.93     20.62 o
  -6   0  12      429.65      456.18     20.39 o
  -5   0  12        0.69        3.60      3.12 o
  -4   0  12      955.53      979.98     22.34 o
  -3   0  12       97.00      100.58      6.32 o
  -2   0  12     1157.71     1206.25     20.47 o
  -1   0  12      641.38      617.26     13.21 o
   0   0  12     3504.73     3399.78     44.27 o
   1   0  12       64.00       58.96     11.06 o
   2   0  12      641.46      622.47     18.14 o
   3   0  12       30.70       28.40      5.32 o
   4   0  12      133.81      121.01     19.55 o
   5   0  12      109.55      108.88     11.37 o
   6   0  12      635.41      657.96     49.85 o
   7   0  12        1.77        4.79      7.38 o
  -7   1  12     1034.11     1060.61     40.87 o
  -6   1  12       71.91       79.42     12.03 o
  -5   1  12      818.66      856.81     21.08 o
  -4   1  12        4.62        2.73      2.40 o
  -3   1  12     1487.35     1485.30     25.24 o
  -2   1  12       10.03        8.11      2.31 o
  -1   1  12     1958.73     1927.37     29.45 o
   0   1  12      279.37      267.62      7.72 o
   1   1  12      849.65      857.81     18.57 o
   2   1  12       89.88      101.85      6.17 o
   3   1  12      361.95      357.58     20.91 o
   4   1  12       43.41       35.91      7.01 o
   5   1  12      365.36      340.06     22.28 o
   6   1  12       11.24       23.69      6.64 o
   7   1  12      158.79      181.37     14.42 o
  -7   2  12      347.44      350.82     22.81 o
  -6   2  12      476.10      463.75     24.45 o
  -5   2  12      228.88      218.46     11.28 o
  -4   2  12      193.47      183.36      8.21 o
  -3   2  12      450.41      491.96     12.54 o
  -2   2  12      485.24      485.80     10.28 o
  -1   2  12     2749.27     2715.48     36.34 o
   0   2  12     1003.84     1028.84     17.30 o
   1   2  12      357.41      353.56     10.70 o
   2   2  12        3.14        2.86      2.00 o
   3   2  12     1701.63     1705.68     62.06 o
   4   2  12       92.83      130.88     16.28 o
   5   2  12      422.55      444.32     35.63 o
   6   2  12      375.46      340.65     46.28 o
   7   2  12      136.95      115.14     11.74 o
  -7   3  12       30.84       18.71      7.51 o
  -6   3  12      723.60      699.90     30.44 o
  -5   3  12       19.87       15.41      4.10 o
  -4   3  12     1250.65     1224.86     22.57 o
  -3   3  12       33.63       24.70      3.47 o
  -2   3  12     3197.18     3151.71     37.77 o
  -1   3  12       50.64       57.87      3.65 o
   0   3  12     1075.72     1120.81     18.14 o
   1   3  12        0.14        0.63      1.69 o
   2   3  12     1459.33     1421.80     28.38 o
   3   3  12       32.16       25.93      8.21 o
   4   3  12      554.25      547.19     31.03 o
   5   3  12       58.95       60.69     12.40 o
   6   3  12      182.97      178.04     19.93 o
   7   3  12        3.40        8.14      7.99 o
  -7   4  12      453.97      447.86     24.97 o
  -6   4  12      158.32      134.56     14.53 o
  -5   4  12      258.32      262.22     14.99 o
  -4   4  12      166.35      163.51      7.55 o
  -3   4  12     1409.39     1414.08     30.83 o
  -2   4  12      226.54      224.48      6.59 o
  -1   4  12      657.81      644.39     11.70 o
   0   4  12      779.11      763.99     13.75 o
   1   4  12       55.95       51.86      4.33 o
   2   4  12      546.64      542.79     14.63 o
   3   4  12     1202.30     1123.20     46.32 o
   4   4  12      283.69      318.20     23.12 o
   5   4  12      178.38      170.74     18.78 o
   6   4  12      382.28      333.18     25.63 o
   7   4  12      300.13      311.89     25.86 o
   8   4  12      225.96      212.79     24.34 o
  -7   5  12      478.08      472.01     25.69 o
  -6   5  12      180.87      166.77     17.49 o
  -5   5  12      857.06      879.24     34.83 o
  -4   5  12      246.08      257.24     11.21 o
  -3   5  12     1018.36     1027.57     19.14 o
  -2   5  12     1376.95     1307.19     19.16 o
  -1   5  12     1398.60     1423.64     24.37 o
   0   5  12       47.05       57.37      5.20 o
   1   5  12      803.99      812.53     19.36 o
   2   5  12        2.75        0.79      1.93 o
   3   5  12     1565.58     1560.42     58.10 o
   4   5  12       53.49       68.29     12.32 o
   5   5  12      357.76      332.80     24.79 o
   6   5  12        0.80        0.30      6.31 o
   7   5  12      232.93      227.85     24.18 o
   8   5  12        1.40        5.10      8.67 o
  -7   6  12      213.20      207.86     23.80 o
  -6   6  12      509.56      476.97     24.60 o
  -5   6  12       34.66       32.07      5.51 o
  -4   6  12      731.05      761.05     18.61 o
  -3   6  12        1.94        2.66      2.07 o
  -2   6  12     2894.32     2936.92     38.39 o
  -1   6  12     1994.72     1897.96     26.71 o
   0   6  12     1873.14     1790.64     27.98 o
   1   6  12       37.51       40.01      7.40 o
   2   6  12      765.18      756.46     18.08 o
   3   6  12       57.90       61.53     11.48 o
   4   6  12      376.01      405.28     27.00 o
   5   6  12      269.94      274.55     22.74 o
   6   6  12      282.46      272.72     24.03 o
   7   6  12        1.10       -1.67      6.31 o
   8   6  12      173.35      134.31     20.91 o
  -7   7  12      139.63      139.35     15.88 o
  -6   7  12      323.81      283.85     19.62 o
  -5   7  12      151.89      140.87     12.19 o
  -4   7  12      542.99      578.05     16.01 o
  -3   7  12      394.26      380.48     13.47 o
  -2   7  12     1042.68     1055.30     17.68 o
  -1   7  12      150.13      161.54      7.28 o
   0   7  12      898.35      895.84     16.89 o
   1   7  12        3.29        4.90      3.65 o
   2   7  12     2338.90     2324.85     41.16 o
   3   7  12      909.13      858.85     39.93 o
   4   7  12       69.36       38.18      9.58 o
   5   7  12       83.75       90.27     15.44 o
   6   7  12      292.63      281.39     25.93 o
   7   7  12       34.77       17.80      9.81 o
   8   7  12      437.30      393.03     31.94 o
  -7   8  12      164.04      132.04     15.97 o
  -6   8  12       51.28       39.30      9.13 o
  -5   8  12      737.13      762.34     22.32 o
  -4   8  12       91.37       80.41      6.69 o
  -3   8  12      706.76      729.35     27.62 o
  -2   8  12        8.44        6.60      2.42 o
  -1   8  12      222.72      245.23      7.98 o
   0   8  12      346.81      347.53      9.35 o
   1   8  12     2073.36     2039.49     37.98 o
   2   8  12        8.26        7.64      2.58 o
   3   8  12      214.03      224.12     19.09 o
   4   8  12      508.79      482.55     30.04 o
   5   8  12      165.65      162.64     25.44 o
   6   8  12        3.65        5.00      5.27 o
   7   8  12      791.77      777.97     32.64 o
  -7   9  12       25.20       16.72      8.33 o
  -6   9  12      646.96      682.83     31.25 o
  -5   9  12      101.88       97.23      8.80 o
  -4   9  12      141.02      134.05     14.42 o
  -3   9  12      394.69      457.60     22.44 o
  -2   9  12      783.71      814.63     19.09 o
  -1   9  12      407.98      390.53     10.46 o
   0   9  12     1346.28     1356.00     23.02 o
   1   9  12     1877.76     1935.11     36.78 o
   2   9  12     1038.15     1044.15     32.49 o
   3   9  12      476.43      487.21     24.07 o
   4   9  12      174.90      166.46     14.09 o
   5   9  12       82.91       75.15     11.07 o
   6   9  12      432.66      399.98     22.19 o
   7   9  12       82.15       66.70      8.16 o
  -6  10  12     1013.10     1051.39     30.56 o
  -5  10  12        4.07        1.55      3.66 o
  -4  10  12     1161.75      707.20     41.30 o
  -3  10  12       35.98       32.63      7.30 o
  -2  10  12      415.53      405.67     13.59 o
  -1  10  12      307.94      307.68     21.07 o
   0  10  12      906.37      904.93     20.29 o
   1  10  12       39.91       22.10      5.39 o
   2  10  12      546.34      555.35     13.92 o
   3  10  12      347.45      319.87     17.55 o
   4  10  12      360.51      370.24     15.35 o
   5  10  12        0.67        3.65      3.70 o
   6  10  12      521.26      480.91     23.44 o
   7  10  12       28.58       19.82      7.02 o
  -6  11  12      185.93      181.71     12.67 o
  -5  11  12      151.52      159.16     11.28 o
  -4  11  12       14.64       12.02      6.39 o
  -3  11  12      266.29      282.46     17.87 o
  -2  11  12      117.49      101.38     11.11 o
  -1  11  12      379.16      397.49     14.00 o
   0  11  12       70.06       74.17      5.90 o
   1  11  12      698.39      721.50     19.33 o
   2  11  12       11.25        6.71      2.99 o
   3  11  12      372.24      346.05     14.89 o
   4  11  12      720.36      714.87     22.43 o
   5  11  12       12.45       10.05      4.69 o
   6  11  12       20.29        7.55      5.13 o
   7  11  12      150.50      151.78     12.35 o
  -6  12  12       79.84       64.76      9.29 o
  -5  12  12      184.46      203.29     18.10 o
  -4  12  12       34.42       20.91      7.30 o
  -3  12  12      267.42      248.38     17.04 o
  -2  12  12      653.44      704.76     20.16 o
  -1  12  12      492.34      490.22     16.17 o
   0  12  12      194.75      199.06     15.74 o
   1  12  12      630.72      663.46     30.12 o
   2  12  12      268.05      273.64     10.57 o
   3  12  12      896.37      885.65     20.74 o
   4  12  12      169.33      163.32     11.70 o
   5  12  12      103.71       95.03      9.84 o
   6  12  12      103.96       87.38     10.00 o
  -5  13  12        0.97        5.02      6.39 o
  -4  13  12      476.04      508.40     26.92 o
  -3  13  12       16.48        9.89      5.70 o
  -2  13  12      448.99      475.91     16.06 o
  -1  13  12        0.04       -0.19      2.38 o
   0  13  12      504.69      536.02     16.21 o
   1  13  12        7.71        7.53      5.10 o
   2  13  12      620.91      637.30     16.31 o
   3  13  12      278.26      251.06     11.96 o
   4  13  12      266.93      267.79     13.48 o
   5  13  12        6.10       11.90      4.71 o
   6  13  12      161.61      147.67     10.64 o
  -5  14  12       64.52       52.25     11.18 o
  -4  14  12      114.87      100.92     13.46 o
  -3  14  12      108.61       87.61     11.94 o
  -2  14  12       12.92       11.67      3.84 o
  -1  14  12      210.23      205.56     10.46 o
   0  14  12      582.02      557.46     27.30 o
   1  14  12       98.75      106.32     13.08 o
   2  14  12      120.61      129.83     11.51 o
   3  14  12       88.66       77.98      6.72 o
   4  14  12      257.65      259.08     13.14 o
   5  14  12      123.18      125.31     10.20 o
  -4  15  12       44.48       37.80      9.35 o
  -3  15  12        9.77        4.18      4.94 o
  -2  15  12       77.97       71.18     10.50 o
  -1  15  12      463.17      515.62     26.85 o
   0  15  12        1.93        9.20      5.86 o
   1  15  12      462.93      464.75     25.86 o
   2  15  12        1.49        0.46      4.94 o
   3  15  12       85.79       86.09      7.30 o
   4  15  12       11.88        9.47      4.96 o
  -3  16  12       48.15       38.71      8.97 o
  -2  16  12      889.47      991.79     38.56 o
  -1  16  12       28.82       21.31      4.77 o
   0  16  12      111.64      101.07     13.00 o
   1  16  12       15.37       18.25      7.45 o
   2  16  12      208.76      210.28     19.09 o
   3  16  12      275.79      292.49     21.75 o
  -1  17  12        1.96        0.53      4.72 o
   0  17  12      207.52      258.73     19.09 o
   1  17  12      222.01      242.38     19.47 o
   2  17  12      319.90      361.02     24.49 o
  -2  -6  13       36.89       29.29      7.29 o
  -1  -6  13      409.42      437.62     14.63 o
   0  -6  13       51.18       42.18     12.17 o
   1  -6  13      322.15      330.05     17.60 o
   2  -6  13        9.79        7.38      5.79 o
  -3  -5  13      632.49      683.52     42.85 o
  -2  -5  13      591.18      629.77     24.73 o
  -1  -5  13      157.19      147.67      8.83 o
   0  -5  13      198.84      175.41     10.95 o
   1  -5  13      455.20      490.15     57.53 o
   2  -5  13       73.73       74.02     10.70 o
   3  -5  13      442.71      419.74     20.87 o
  -4  -4  13      404.01      441.96     26.12 o
  -3  -4  13      120.23      136.68     22.85 o
  -2  -4  13      639.54      643.48     44.79 o
  -1  -4  13       28.55       26.59      3.64 o
   0  -4  13      716.53      688.55     25.12 o
   1  -4  13        2.38        4.43      4.56 o
   2  -4  13      686.10      689.63     25.98 o
   3  -4  13       47.33       31.26      7.46 o
   4  -4  13      838.55      848.10     25.81 o
  -5  -3  13      338.93      369.35     62.70 o
  -4  -3  13      723.35      783.09     66.85 o
  -3  -3  13      372.47      367.55     18.03 o
  -2  -3  13       91.83       84.23     12.25 o
  -1  -3  13      306.83      293.19     11.41 o
   0  -3  13      231.41      228.36     10.23 o
   1  -3  13      150.48      136.05     12.93 o
   2  -3  13      366.27      380.83     18.38 o
   3  -3  13      440.82      415.82     16.80 o
   4  -3  13      351.11      342.60     24.22 o
   5  -3  13       14.91       36.20     13.46 o
  -6  -2  13       58.15       46.21      6.98 o
  -5  -2  13     1489.64     1597.06     71.34 o
  -4  -2  13       19.49       22.42      5.85 o
  -3  -2  13      498.57      512.52     21.86 o
  -2  -2  13       11.92       14.67      3.50 o
  -1  -2  13       62.44       64.42      8.89 o
   0  -2  13       26.90       26.80      3.99 o
   1  -2  13      829.58      803.37     40.23 o
   2  -2  13      106.72       97.12      8.84 o
   3  -2  13      550.45      542.29     18.65 o
   4  -2  13       29.10       23.92      8.06 o
   5  -2  13      408.05      429.61     24.83 o
  -6  -1  13      791.78      858.02     33.56 o
  -5  -1  13      268.92      292.85     14.48 o
  -4  -1  13      571.51      569.40     22.69 o
  -3  -1  13      224.60      204.76     12.91 o
  -2  -1  13      268.82      278.55     13.60 o
  -1  -1  13      211.45      227.01     15.60 o
   0  -1  13     1365.99     1318.58     32.05 o
   1  -1  13      237.40      219.60     12.43 o
   2  -1  13     1366.91     1380.30     33.08 o
   3  -1  13      140.91      150.77      9.07 o
   4  -1  13     1025.05     1007.25     34.73 o
   5  -1  13      176.28      149.07     13.91 o
   6  -1  13       24.87       26.56      7.74 o
  -6   0  13      846.42      863.80     22.97 o
  -5   0  13      148.10      135.66      9.27 o
  -4   0  13      916.20      913.47     24.73 o
  -3   0  13      478.76      502.06     24.37 o
  -2   0  13      638.99      635.98     14.92 o
  -1   0  13      360.09      370.21     10.98 o
   0   0  13      629.56      658.50     15.03 o
   1   0  13       32.41       33.38      5.19 o
   2   0  13      420.44      419.77     15.33 o
   3   0  13       65.09       54.76      7.66 o
   4   0  13      619.65      604.53     25.22 o
   5   0  13       13.85        7.66      5.76 o
   6   0  13      335.37      337.32     52.78 o
  -7   1  13      653.41      707.26     33.36 o
  -6   1  13       20.93       12.48      7.16 o
  -5   1  13      204.76      192.33     10.25 o
  -4   1  13       72.90       50.63      5.76 o
  -3   1  13      451.10      500.21     16.35 o
  -2   1  13      485.42      497.45     11.82 o
  -1   1  13     1018.31     1016.25     18.46 o
   0   1  13      283.12      274.50      8.84 o
   1   1  13      666.48      676.76     19.18 o
   2   1  13      110.46      102.81      7.97 o
   3   1  13      969.31      948.51     44.49 o
   4   1  13      156.62      177.50     19.77 o
   5   1  13      243.19      251.05     15.88 o
   6   1  13       41.50       39.49      8.63 o
   7   1  13      407.84      413.65     21.54 o
  -7   2  13      408.03      445.53     26.25 o
  -6   2  13      139.63      140.86     15.71 o
  -5   2  13      671.14      663.41     18.54 o
  -4   2  13      783.29      807.79     20.01 o
  -3   2  13       57.11       44.94      4.95 o
  -2   2  13      219.94      202.86      7.12 o
  -1   2  13      733.96      749.89     22.51 o
   0   2  13      671.84      646.89     13.20 o
   1   2  13      212.28      208.29     10.98 o
   2   2  13     1124.20     1054.71     66.01 o
   3   2  13      518.40      515.70     30.72 o
   4   2  13      181.86      201.23     20.53 o
   5   2  13      472.52      488.33     31.64 o
   6   2  13      324.00      303.14     25.78 o
   7   2  13      106.12      123.36     19.55 o
  -7   3  13        2.27        1.00      6.25 o
  -6   3  13      614.87      616.45     29.40 o
  -5   3  13        0.32       -1.38      3.20 o
  -4   3  13      655.45      648.19     17.42 o
  -3   3  13       11.43       11.65      3.08 o
  -2   3  13     1421.50     1445.47     21.30 o
  -1   3  13       29.85       39.17      3.97 o
   0   3  13     1523.46     1492.81     24.10 o
   1   3  13        5.98        7.27      2.93 o
   2   3  13      911.23      900.25     21.30 o
   3   3  13       75.66       62.51     12.02 o
   4   3  13      713.39      671.91     36.28 o
   5   3  13        0.62        2.21      6.01 o
   6   3  13      621.79      611.38     36.50 o
   7   3  13        1.36        1.52      7.83 o
  -7   4  13      550.38      544.59     28.55 o
  -6   4  13       87.59       69.15     16.96 o
  -5   4  13      759.74      783.32     22.84 o
  -4   4  13      484.03      480.74     13.22 o
  -3   4  13      147.79      146.97      9.78 o
  -2   4  13      527.12      511.07     10.79 o
  -1   4  13     1858.23     1795.28     26.43 o
   0   4  13       66.43       75.80      4.55 o
   1   4  13        4.78        5.84      2.56 o
   2   4  13      630.16      665.82     17.28 o
   3   4  13      487.57      494.56     29.43 o
   4   4  13      232.59      230.13     20.38 o
   5   4  13      806.02      795.57     41.14 o
   6   4  13      143.98      138.03     18.86 o
   7   4  13       43.91       22.97     11.03 o
  -7   5  13      252.10      234.65     20.20 o
  -6   5  13       33.19       27.14      8.31 o
  -5   5  13     1260.99     1294.97     31.21 o
  -4   5  13      130.70      130.59      8.13 o
  -3   5  13      455.56      462.06     13.34 o
  -2   5  13       75.73       91.93      5.33 o
  -1   5  13      377.76      401.86      9.15 o
   0   5  13       57.66       57.46      5.20 o
   1   5  13      908.75      891.87     26.17 o
   2   5  13      433.32      413.24     15.99 o
   3   5  13      196.91      166.93     17.72 o
   4   5  13       42.72       38.71     10.50 o
   5   5  13      887.78      971.10     47.00 o
   6   5  13        0.98        4.03      6.92 o
   7   5  13      219.09      257.28     26.09 o
  -7   6  13      211.10      232.18     19.98 o
  -6   6  13      497.14      532.92     36.12 o
  -5   6  13       95.20      105.79      9.04 o
  -4   6  13      846.88      837.11     21.36 o
  -3   6  13      226.93      203.57      8.78 o
  -2   6  13     1958.04     1963.01     26.36 o
  -1   6  13        4.50        6.03      2.08 o
   0   6  13      980.93     1001.09     18.70 o
   1   6  13       67.32       62.13      9.43 o
   2   6  13      785.82      793.07     23.95 o
   3   6  13        8.17        0.08      4.18 o
   4   6  13     1727.77     1624.76     62.67 o
   5   6  13        6.20        5.93      6.46 o
   6   6  13      189.37      197.20     22.13 o
   7   6  13       17.15       14.91      9.43 o
  -7   7  13       94.14       67.59     12.81 o
  -6   7  13       10.89        9.96      6.59 o
  -5   7  13      684.35      684.87     39.10 o
  -4   7  13      589.34      553.98     24.80 o
  -3   7  13      110.94      132.16      8.55 o
  -2   7  13      708.98      712.93     15.47 o
  -1   7  13       13.49       11.00      2.89 o
   0   7  13      532.45      521.85     12.19 o
   1   7  13      119.05      109.54     10.44 o
   2   7  13      574.52      566.82     15.53 o
   3   7  13      328.96      336.68     23.80 o
   4   7  13      540.95      527.34     32.09 o
   5   7  13       72.14       79.93     15.29 o
   6   7  13      645.23      660.05     39.39 o
   7   7  13        2.34        8.97      8.44 o
  -7   8  13      703.05      708.83     37.38 o
  -6   8  13       23.05       22.15      5.80 o
  -5   8  13      692.19      731.74     23.15 o
  -4   8  13       20.48       11.80      3.54 o
  -3   8  13      842.39      845.01     32.85 o
  -2   8  13       91.03      101.82      6.45 o
  -1   8  13      545.44      568.23     13.40 o
   0   8  13      139.22      128.19      5.88 o
   1   8  13      312.23      342.22     14.67 o
   2   8  13       29.63       23.41      3.85 o
   3   8  13     1549.18     1556.09     60.23 o
   4   8  13       56.54       29.81      9.51 o
   5   8  13      425.38      396.08     28.75 o
   6   8  13       16.11       19.24      9.28 o
   7   8  13       40.42       17.87     10.57 o
  -6   9  13      420.86      468.15     18.52 o
  -5   9  13      299.67      313.20     14.60 o
  -4   9  13      243.98      249.09     14.44 o
  -3   9  13      235.76      218.27     15.44 o
  -2   9  13     1193.93     1173.97     27.08 o
  -1   9  13      306.98      292.31      9.17 o
   0   9  13      318.57      337.31     10.41 o
   1   9  13      130.76      122.73      9.37 o
   2   9  13      360.05      367.84     38.10 o
   3   9  13       11.98       19.32      8.21 o
   4   9  13      320.63      311.81     25.17 o
   5   9  13      510.28      485.44     33.01 o
   6   9  13      198.08      178.49     22.82 o
   7   9  13      155.94      162.52     14.60 o
  -6  10  13      186.42      196.95     13.10 o
  -5  10  13       55.76       49.08      7.10 o
  -4  10  13      277.56      256.60     17.87 o
  -3  10  13       68.07       57.72      9.28 o
  -2  10  13      676.15      702.59     19.80 o
  -1  10  13       89.05       70.96      7.30 o
   0  10  13      542.02      557.44     14.15 o
   1  10  13        0.93        5.77      5.32 o
   2  10  13      343.14      341.84     15.41 o
   3  10  13      223.32      226.25     21.45 o
   4  10  13      874.08      823.36     30.96 o
   5  10  13       31.23       19.57      7.02 o
   6  10  13      402.50      431.00     21.30 o
   7  10  13        3.28        1.69      4.25 o
  -6  11  13       72.72       70.98      8.93 o
  -5  11  13      172.16      156.35     13.34 o
  -4  11  13      305.16      333.79     20.76 o
  -3  11  13      898.07      948.13     37.04 o
  -2  11  13        0.21        0.37      2.45 o
  -1  11  13      766.69      817.57     22.08 o
   0  11  13      246.49      264.18     14.37 o
   1  11  13      140.21      136.73     13.46 o
   2  11  13       51.45       44.01      9.51 o
   3  11  13      639.77      645.34     19.18 o
   4  11  13      179.27      163.02     11.56 o
   5  11  13      174.78      160.04     14.76 o
   6  11  13       59.62       48.45      7.78 o
  -5  12  13      294.38      321.16     18.56 o
  -4  12  13        8.69       -1.44      4.72 o
  -3  12  13      234.68      229.14     16.66 o
  -2  12  13       37.83       26.46      4.57 o
  -1  12  13      701.88      683.27     19.81 o
   0  12  13      340.16      336.99     12.22 o
   1  12  13      358.24      357.70     16.00 o
   2  12  13       72.08       67.72      9.04 o
   3  12  13      228.45      226.53     14.70 o
   4  12  13       19.17       20.27      5.69 o
   5  12  13      101.05       96.78     10.33 o
   6  12  13      139.60      149.11     12.64 o
  -5  13  13        5.49        0.15      5.86 o
  -4  13  13      479.80      485.82     26.47 o
  -3  13  13       12.50       15.97      6.62 o
  -2  13  13      282.90      300.56     12.52 o
  -1  13  13       38.33       34.30      5.40 o
   0  13  13      172.56      170.96     15.44 o
   1  13  13        0.32        3.19      4.72 o
   2  13  13      232.14      229.40     20.33 o
   3  13  13       40.64       35.68      5.43 o
   4  13  13      406.23      418.73     23.61 o
   5  13  13        0.26       -2.69      4.13 o
  -4  14  13      471.54      494.18     27.15 o
  -3  14  13      275.81      257.21     18.40 o
  -2  14  13        7.25        3.60      3.65 o
  -1  14  13       22.85       19.26      4.36 o
   0  14  13      217.35      218.57     16.96 o
   1  14  13      139.29      163.43     16.12 o
   2  14  13      314.83      314.55     21.29 o
   3  14  13      266.09      276.82     11.16 o
   4  14  13       28.29       27.20      5.90 o
   5  14  13       99.84       91.72      9.14 o
  -3  15  13      204.52      220.78     17.34 o
  -2  15  13        9.68        2.97      5.02 o
  -1  15  13      330.47      354.50     13.95 o
   0  15  13      163.66      196.06     16.35 o
   1  15  13      198.50      196.90     18.02 o
   2  15  13        1.25        1.14      5.25 o
   3  15  13      210.51      204.31     10.19 o
   4  15  13       48.00       27.73      5.99 o
  -2  16  13      172.41      168.68     15.13 o
  -1  16  13      225.90      244.04     11.51 o
   0  16  13      111.43      112.78     13.77 o
   1  16  13       23.00       25.63      8.37 o
   2  16  13       66.52       43.81     10.42 o
   3  16  13        1.20       -0.38      5.70 o
   0  17  13      262.77      247.70     19.09 o
  -2  -5  14       44.06       38.76      7.86 o
  -1  -5  14      849.83      888.85     36.22 o
   0  -5  14       98.06       80.22      7.80 o
   1  -5  14      227.25      239.38     16.16 o
  -3  -4  14       49.11       40.18      7.96 o
  -2  -4  14      735.44      770.53     27.84 o
  -1  -4  14       18.56       11.38      3.79 o
   0  -4  14      622.27      625.56     24.51 o
   1  -4  14       20.80       17.75     13.69 o
   2  -4  14       38.41       39.78      9.58 o
   3  -4  14       11.14        2.50      5.72 o
  -4  -3  14      267.51      232.64     15.74 o
  -3  -3  14      335.29      334.44     18.10 o
  -2  -3  14       69.30       76.95      9.28 o
  -1  -3  14      521.03      509.35     13.27 o
   0  -3  14      422.51      370.42     21.48 o
   1  -3  14       17.89       13.94      6.05 o
   2  -3  14      396.76      385.35     19.29 o
   3  -3  14       79.27       74.27     10.34 o
   4  -3  14       45.42       42.94      7.52 o
  -5  -2  14      517.66      509.60     23.38 o
  -4  -2  14       70.98       95.88     11.28 o
  -3  -2  14     1335.05     1442.14     71.79 o
  -2  -2  14       28.14       26.80      4.52 o
  -1  -2  14     1027.34     1069.90     24.35 o
   0  -2  14        0.25       -1.12      3.42 o
   1  -2  14      550.10      596.71     56.70 o
   2  -2  14        0.65        3.25      4.47 o
   3  -2  14      822.11      835.87     29.18 o
   4  -2  14      137.16      140.90     17.19 o
   5  -2  14      118.33      147.06     16.05 o
  -5  -1  14      238.11      257.35     16.58 o
  -4  -1  14     1407.98     1524.96     54.15 o
  -3  -1  14      150.51      153.85     12.33 o
  -2  -1  14      634.40      662.16     14.62 o
  -1  -1  14       39.08       38.85      9.09 o
   0  -1  14      321.83      327.70     20.06 o
   1  -1  14      144.55      135.18     18.63 o
   2  -1  14      274.45      274.20     15.24 o
   3  -1  14      259.60      241.55     14.92 o
   4  -1  14       86.96       86.11     11.87 o
   5  -1  14      154.71      170.27     19.28 o
  -6   0  14      425.27      463.80     20.75 o
  -5   0  14      424.67      417.97     18.47 o
  -4   0  14      585.12      590.33     23.33 o
  -3   0  14        7.86        9.12      5.89 o
  -2   0  14      774.68      780.69     19.25 o
  -1   0  14       39.24       48.32      7.07 o
   0   0  14      674.21      709.92     26.62 o
   1   0  14      366.13      348.06     14.22 o
   2   0  14     1627.28     1615.62     35.86 o
   3   0  14        1.73        4.71      7.03 o
   4   0  14       61.73       54.00     13.54 o
   5   0  14       13.77        9.64      7.68 o
   6   0  14      100.66      125.16     19.32 o
  -6   1  14       19.60       22.00      6.39 o
  -5   1  14     1045.70     1156.22     30.36 o
  -4   1  14      108.31      128.99     23.39 o
  -3   1  14      976.91     1059.26     31.51 o
  -2   1  14        0.09        0.22      1.96 o
  -1   1  14      458.54      458.00     20.37 o
   0   1  14        7.55        5.39      2.27 o
   1   1  14     1163.99     1146.97     27.57 o
   2   1  14      182.17      185.86     18.82 o
   3   1  14      570.53      586.77     44.30 o
   4   1  14        3.52       11.41      7.68 o
   5   1  14      152.81      202.22     22.66 o
   6   1  14       10.32        1.52      7.76 o
  -6   2  14      828.44      866.17     38.38 o
  -5   2  14      534.90      570.17     17.74 o
  -4   2  14      311.11      277.76     13.04 o
  -3   2  14      427.69      431.74     18.02 o
  -2   2  14      474.05      448.82     13.94 o
  -1   2  14      261.01      272.01      9.21 o
   0   2  14      569.46      599.52     14.02 o
   1   2  14     1879.53     1828.26     44.25 o
   2   2  14      437.53      421.93     17.83 o
   3   2  14       81.38       72.30      8.68 o
   4   2  14       32.73       12.24      8.44 o
   5   2  14      507.67      518.21     33.92 o
   6   2  14       65.97       85.48     17.49 o
  -6   3  14     1432.52     1585.69     37.86 o
  -5   3  14       40.31       33.60      6.14 o
  -4   3  14      664.92      736.91     26.20 o
  -3   3  14        0.73        0.04      2.35 o
  -2   3  14     1073.22     1070.41     20.57 o
  -1   3  14        0.48        4.47      2.14 o
   0   3  14     2262.68     2214.85     34.23 o
   1   3  14        5.29       -0.08      2.93 o
   2   3  14      229.50      224.82     12.84 o
   3   3  14       74.96       70.96     13.77 o
   4   3  14      633.97      726.14     39.47 o
   5   3  14       29.31       18.40      9.66 o
   6   3  14      181.64      201.99     23.27 o
  -6   4  14       59.00       60.39      7.94 o
  -5   4  14      371.96      363.70     20.30 o
  -4   4  14      216.58      202.40     11.08 o
  -3   4  14      408.76      414.04     13.11 o
  -2   4  14      191.47      207.86      7.40 o
  -1   4  14      515.29      522.07     16.60 o
   0   4  14      661.23      647.42     15.79 o
   1   4  14      307.17      314.45     17.68 o
   2   4  14      249.73      255.08     14.15 o
   3   4  14      179.82      159.78     18.40 o
   4   4  14      141.66      111.11     16.50 o
   5   4  14      359.34      376.61     28.14 o
   6   4  14      131.49      139.02     19.62 o
   7   4  14      166.34      184.35     23.50 o
  -6   5  14      108.50      114.77     11.25 o
  -5   5  14      774.89      828.58     26.62 o
  -4   5  14      176.49      185.05     12.39 o
  -3   5  14     1006.13     1042.92     22.42 o
  -2   5  14      608.23      621.21     16.78 o
  -1   5  14      610.94      598.34     24.91 o
   0   5  14     1007.51      972.94     23.97 o
   1   5  14      942.93      971.28     27.92 o
   2   5  14       28.17       29.08      5.53 o
   3   5  14      219.75      206.18     20.46 o
   4   5  14       12.59        8.59      7.00 o
   5   5  14      452.29      416.84     29.66 o
   6   5  14       78.59       78.26     16.35 o
   7   5  14      156.55      133.55     20.84 o
  -6   6  14      525.91      528.64     19.59 o
  -5   6  14       43.35       54.53      7.39 o
  -4   6  14      488.94      485.30     20.95 o
  -3   6  14       73.88       76.64      7.08 o
  -2   6  14      949.83      985.15     18.08 o
  -1   6  14        0.19        2.68      2.04 o
   0   6  14     2287.26     2246.84     42.87 o
   1   6  14     1054.21     1022.01     50.04 o
   2   6  14      641.74      639.82     46.58 o
   3   6  14      139.18      120.69     16.35 o
   4   6  14      322.75      317.06     25.02 o
   5   6  14       23.35       16.20      8.67 o
   6   6  14      215.52      213.10     23.73 o
   7   6  14       88.90       64.64     16.28 o
  -6   7  14      632.68      674.90     22.57 o
  -5   7  14      232.62      240.01     12.97 o
  -4   7  14      298.31      291.13     14.09 o
  -3   7  14      201.78      198.70     41.26 o
  -2   7  14      549.88      552.47     12.61 o
  -1   7  14      280.66      240.08      9.84 o
   0   7  14     1695.60     1654.04     53.87 o
   1   7  14       33.40       35.67      5.84 o
   2   7  14      427.06      457.17     24.72 o
   3   7  14        1.79        0.46      4.72 o
   4   7  14      906.87      929.80     45.48 o
   5   7  14      667.64      626.89     37.57 o
   6   7  14       31.02       36.20     12.09 o
   7   7  14       28.77       19.01      9.96 o
  -6   8  14       18.42       15.51      5.48 o
  -5   8  14      429.46      408.25     19.79 o
  -4   8  14       15.77       13.10      4.83 o
  -3   8  14      651.26      620.08     22.85 o
  -2   8  14      168.83      150.57      8.41 o
  -1   8  14      721.62      738.34     17.62 o
   0   8  14        0.80       -1.96      1.75 o
   1   8  14      243.41      266.45     14.26 o
   2   8  14       93.67      109.18     10.80 o
   3   8  14      554.48      559.81     32.78 o
   4   8  14        0.07        1.60      5.86 o
   5   8  14       41.91       60.38     13.99 o
   6   8  14      102.14       80.99     17.04 o
   7   8  14      152.33      144.65     22.21 o
  -6   9  14      292.10      317.70     16.04 o
  -5   9  14        5.92        8.56      5.19 o
  -4   9  14      798.26      863.23     28.79 o
  -3   9  14       53.36       72.63     10.19 o
  -2   9  14      215.43      203.10      9.78 o
  -1   9  14      309.76      350.10     13.08 o
   0   9  14      504.66      510.05     13.46 o
   1   9  14      337.26      322.48     14.88 o
   2   9  14      952.28      941.74     28.10 o
   3   9  14     1078.31     1115.14     49.89 o
   4   9  14      503.00      507.11     32.85 o
   5   9  14       70.56       57.19     13.77 o
   6   9  14       44.40       16.28      8.97 o
  -6  10  14       28.16       23.96     13.16 o
  -5  10  14      222.66      251.60     16.16 o
  -4  10  14      940.13     1005.33     31.98 o
  -3  10  14       14.10       10.65      5.32 o
  -2  10  14     1445.30     1464.90     33.15 o
  -1  10  14      123.17      123.79     20.12 o
   0  10  14      326.64      334.01     10.58 o
   1  10  14       61.97       68.88      7.99 o
   2  10  14      669.43      685.14     23.36 o
   3  10  14       11.59        3.65      6.77 o
   4  10  14      467.02      462.47     31.79 o
   5  10  14       41.74       29.43     11.41 o
   6  10  14      175.69      171.05     14.80 o
  -5  11  14      652.58      684.53     27.07 o
  -4  11  14      243.67      229.22     17.57 o
  -3  11  14      120.63      117.50     12.85 o
  -2  11  14      111.02      115.21      8.08 o
  -1  11  14      380.90      349.62     39.13 o
   0  11  14       81.91       81.97      6.23 o
   1  11  14      733.16      723.01     23.94 o
   2  11  14       56.45       56.87      6.72 o
   3  11  14      194.05      197.53     11.12 o
   4  11  14        7.19        6.30      5.14 o
   5  11  14       63.03       54.24      9.64 o
   6  11  14      209.51      188.01     15.81 o
  -5  12  14      239.36      205.49     15.74 o
  -4  12  14      304.53      333.64     21.67 o
  -3  12  14      120.89      131.11     13.77 o
  -2  12  14       24.76       19.23      4.16 o
  -1  12  14      221.87      211.61     10.42 o
   0  12  14      354.27      330.67     20.53 o
   1  12  14      362.75      359.01     16.40 o
   2  12  14      129.24      124.08     10.50 o
   3  12  14      209.28      219.58     17.18 o
   4  12  14      113.99       95.45     11.76 o
   5  12  14      457.45      442.26     21.04 o
   6  12  14       24.49       17.24      6.38 o
  -4  13  14      237.23      218.65     17.87 o
  -3  13  14        7.59        9.81      5.40 o
  -2  13  14      783.62      781.13     21.95 o
  -1  13  14       15.26       12.38      3.82 o
   0  13  14      264.49      270.59     18.86 o
   1  13  14       83.91       80.54     11.86 o
   2  13  14      384.90      351.80     36.76 o
   3  13  14        0.36       -1.63      3.39 o
   4  13  14      651.43      667.61     23.41 o
   5  13  14       70.54       49.11      8.47 o
  -4  14  14      352.07      346.95     22.89 o
  -3  14  14      107.54      103.28     12.93 o
  -2  14  14      210.32      202.03     10.39 o
  -1  14  14      243.43      257.57     14.45 o
   0  14  14       14.16       10.19      5.63 o
   1  14  14      314.09      287.32     20.15 o
   2  14  14      369.24      378.58     24.26 o
   3  14  14       68.91       47.96      6.32 o
   4  14  14      134.06      109.20      9.71 o
  -3  15  14      166.59      165.11     15.89 o
  -2  15  14       44.44       44.26      9.05 o
  -1  15  14        0.94        1.98      3.23 o
   0  15  14       13.03       14.15      6.39 o
   1  15  14      371.80      376.23     23.73 o
   2  15  14        0.14       -0.46      4.94 o
   3  15  14      199.39      213.48     11.60 o
   4  15  14       29.28       25.29      6.14 o
  -1  16  14        6.10        0.23      4.94 o
   0  16  14      699.87      787.97     35.82 o
   1  16  14       93.20       86.62     13.16 o
   2  16  14       90.19       88.68     14.15 o
  -1  -4  15        4.54       -0.41      4.78 o
   0  -4  15      486.15      520.62     18.40 o
  -3  -3  15      241.90      248.59     30.76 o
  -2  -3  15      646.07      676.12     25.65 o
  -1  -3  15      377.70      407.15     17.43 o
   0  -3  15       38.78       21.36      6.31 o
   1  -3  15      356.00      312.31     17.90 o
   2  -3  15      290.80      285.13     17.47 o
  -3  -2  15     1243.39     1285.26     38.79 o
  -2  -2  15       17.84        9.30      7.99 o
  -1  -2  15      510.33      507.31     15.69 o
   0  -2  15       34.11       32.31      7.31 o
   1  -2  15       40.01       49.39      8.29 o
   2  -2  15       21.37       16.48      6.26 o
   3  -2  15      270.43      257.11     16.70 o
  -4  -1  15      835.03      895.19     31.51 o
  -3  -1  15       92.32       94.26     10.40 o
  -2  -1  15      226.67      233.59     13.49 o
  -1  -1  15      119.68      115.97     17.62 o
   0  -1  15      249.05      273.93     15.47 o
   1  -1  15      112.62      112.30     16.92 o
   2  -1  15      914.35      903.29     30.62 o
   3  -1  15       61.28       65.91      9.96 o
   4  -1  15      482.54      534.41     36.88 o
  -5   0  15       94.34       72.09     13.73 o
  -4   0  15      576.79      583.60     24.14 o
  -3   0  15      273.75      292.92     32.13 o
  -2   0  15      916.16      960.36     22.34 o
  -1   0  15      317.80      327.76     12.58 o
   0   0  15      199.40      198.63     15.40 o
   1   0  15      178.11      169.51     13.00 o
   2   0  15      474.49      446.11     54.87 o
   3   0  15       60.83       78.89     12.66 o
   4   0  15      612.29      641.04     40.31 o
   5   0  15       48.87       46.16     13.99 o
  -5   1  15      351.67      360.99     38.86 o
  -4   1  15       18.62       14.62      5.70 o
  -3   1  15      423.18      405.14     18.65 o
  -2   1  15       44.93       51.97      5.43 o
  -1   1  15      913.37      943.39     29.05 o
   0   1  15      131.28      130.22     10.67 o
   1   1  15      439.04      467.22     19.77 o
   2   1  15       91.68       84.07      9.75 o
   3   1  15      540.91      574.25     41.52 o
   4   1  15       71.53       70.20     15.51 o
   5   1  15      436.84      446.65     33.39 o
  -5   2  15      387.65      364.58     21.91 o
  -4   2  15      365.32      385.36     18.39 o
  -3   2  15      286.87      271.75     14.81 o
  -2   2  15      340.59      346.18     20.04 o
  -1   2  15       40.13       33.50      4.15 o
   0   2  15      170.27      161.55     11.17 o
   1   2  15      417.03      457.70     19.10 o
   2   2  15      424.30      431.40     18.87 o
   3   2  15      132.13      140.90     11.95 o
   4   2  15      262.16      243.97     24.79 o
   5   2  15      351.16      325.73     28.06 o
  -6   3  15      376.16      370.15     19.86 o
  -5   3  15        5.64        1.65      4.63 o
  -4   3  15      556.91      565.77     34.29 o
  -3   3  15        0.55        3.41      3.59 o
  -2   3  15      489.76      513.97     13.41 o
  -1   3  15        0.39        1.65      2.11 o
   0   3  15      950.41      933.60     20.64 o
   1   3  15       15.36       11.50      8.14 o
   2   3  15     1056.24     1021.27     30.69 o
   3   3  15       64.52       58.30      8.24 o
   4   3  15      657.91      601.19     37.04 o
   5   3  15       22.81       26.01     10.80 o
   6   3  15      260.67      266.94     27.38 o
  -6   4  15       90.12       96.07     14.75 o
  -5   4  15      487.66      485.30     32.47 o
  -4   4  15      157.99      140.77     17.14 o
  -3   4  15      816.28      830.97     26.60 o
  -2   4  15      118.01      112.96      6.40 o
  -1   4  15      308.88      317.62     11.34 o
   0   4  15      104.24      103.57     14.66 o
   1   4  15     1163.17     1148.97     32.47 o
   2   4  15       56.87       48.54      7.38 o
   3   4  15       55.78       65.72      8.59 o
   4   4  15      173.08      149.37     19.39 o
   5   4  15      226.77      192.11     22.66 o
   6   4  15      175.58      134.15     20.61 o
  -6   5  15      271.42      230.16     15.80 o
  -5   5  15      156.26      148.46     12.92 o
  -4   5  15       60.72       57.58     14.56 o
  -3   5  15     1149.48     1209.05     33.59 o
  -2   5  15       39.23       38.13      4.57 o
  -1   5  15      248.10      239.77      9.51 o
   0   5  15      242.92      252.51     11.71 o
   1   5  15      248.32      240.59     13.41 o
   2   5  15       48.51       37.46     13.31 o
   3   5  15      922.62      971.25     46.70 o
   4   5  15       76.28       72.17     14.68 o
   5   5  15       90.19      102.06     17.80 o
   6   5  15        2.24        7.91      8.67 o
  -6   6  15      130.80      126.37     12.75 o
  -5   6  15      199.19      194.46     14.37 o
  -4   6  15      708.24      729.08     25.82 o
  -3   6  15       68.93       67.99      8.44 o
  -2   6  15      591.82      614.02     14.85 o
  -1   6  15      343.36      327.86     11.20 o
   0   6  15     1329.13     1343.09     26.12 o
   1   6  15        4.57        2.04      3.20 o
   2   6  15      787.29      840.37     27.57 o
   3   6  15       27.09       15.21      7.91 o
   4   6  15      354.36      355.62     27.53 o
   5   6  15       49.53       34.91     11.41 o
   6   6  15      904.06      908.81     48.75 o
  -6   7  15       51.04       54.52      9.57 o
  -5   7  15       64.03       63.66     14.30 o
  -4   7  15       79.29       95.08     10.72 o
  -3   7  15      549.89      510.29     20.27 o
  -2   7  15      387.05      391.71     11.41 o
  -1   7  15       72.77       86.41     11.58 o
   0   7  15      277.04      272.94      9.78 o
   1   7  15      125.55      124.71     14.03 o
   2   7  15      317.20      336.73     17.83 o
   3   7  15      108.60       88.45     15.36 o
   4   7  15      116.21      129.67     18.40 o
   5   7  15      136.33      126.55     19.39 o
   6   7  15      371.15      410.22     32.02 o
  -6   8  15       54.94       52.21      9.30 o
  -5   8  15      720.67      761.77     27.95 o
  -4   8  15       56.17       51.70     10.30 o
  -3   8  15      802.54      744.32     43.96 o
  -2   8  15       75.38       85.79      6.53 o
  -1   8  15      316.03      318.07     10.96 o
   0   8  15        5.54        7.63      3.12 o
   1   8  15      332.51      331.83     19.43 o
   2   8  15       37.87       33.60      9.66 o
   3   8  15      516.01      549.32     33.39 o
   4   8  15       32.37       25.63     10.11 o
   6   8  15        9.44       15.13     10.11 o
  -5   9  15      178.65      192.05     32.32 o
  -4   9  15      268.19      257.93     15.25 o
  -3   9  15      154.35      140.61     11.46 o
  -2   9  15      376.89      407.56     19.24 o
  -1   9  15      393.23      373.57     12.03 o
   0   9  15     1183.99     1196.95     23.96 o
   1   9  15      166.41      158.35     11.40 o
   2   9  15       57.80       65.33      8.33 o
   3   9  15       81.12       85.79      9.47 o
   4   9  15      347.12      290.36     25.25 o
   5   9  15       67.20       65.71     14.91 o
   6   9  15      317.96      332.12     30.88 o
  -5  10  15       89.45       84.31     11.01 o
  -4  10  15      166.42      164.35     13.27 o
  -3  10  15       44.05       44.79      8.75 o
  -2  10  15      251.99      262.35     11.53 o
  -1  10  15       37.31       36.85      5.26 o
   0  10  15      848.88      835.84     26.15 o
   1  10  15       35.50       33.69      6.29 o
   2  10  15      246.28      258.95     17.61 o
   3  10  15       40.95       34.97     13.96 o
   4  10  15       95.32      102.75     17.49 o
   5  10  15      144.06      141.15     20.84 o
   6  10  15      415.92      394.17     32.32 o
  -5  11  15      232.26      206.44     15.71 o
  -4  11  15       60.91       56.25      8.91 o
  -3  11  15      343.61      363.15     21.29 o
  -2  11  15       37.20       38.62      5.40 o
  -1  11  15      370.05      387.00     14.36 o
   0  11  15        0.14        4.11      4.72 o
   1  11  15      337.95      319.05     28.14 o
   2  11  15       52.36       35.95      5.97 o
   3  11  15      146.92      131.36     11.83 o
   4  11  15       44.20       22.51      6.87 o
   5  11  15      331.74      330.36     19.36 o
  -4  12  15      190.65      195.53     17.80 o
  -3  12  15      211.76      194.46     15.51 o
  -2  12  15       19.09       13.26      3.98 o
  -1  12  15      307.87      310.18     20.31 o
   0  12  15      117.40      115.60     13.54 o
   1  12  15      526.01      525.37     20.83 o
   2  12  15      148.71      156.20     10.44 o
   3  12  15      255.50      257.65     13.15 o
   4  12  15      178.22      159.98     14.90 o
   5  12  15      207.33      187.95     42.97 o
  -4  13  15      418.57      407.41     24.64 o
  -3  13  15       36.45       30.80      7.91 o
  -2  13  15      458.24      473.06     19.74 o
  -1  13  15        6.72        8.38      4.68 o
   0  13  15      426.30      442.62     24.87 o
   1  13  15        0.26       -4.26      4.26 o
   2  13  15      109.54       88.09     10.19 o
   3  13  15        5.32        3.23      3.97 o
   4  13  15      125.00      133.23     14.43 o
   5  13  15        1.85        6.11      6.43 o
  -3  14  15       25.68       30.95      8.37 o
  -2  14  15      427.30      449.54     23.35 o
  -1  14  15      106.57       96.28      8.29 o
   0  14  15        8.45        6.31      5.48 o
   1  14  15        4.03        3.57      5.40 o
   2  14  15       74.41       90.04     13.61 o
   3  14  15      118.56      112.27     10.20 o
   4  14  15      180.31      153.14     23.88 o
  -2  15  15      186.88      214.31     16.05 o
  -1  15  15      114.11      119.55     13.46 o
   0  15  15       29.03       26.16      7.68 o
   1  15  15      223.40      192.71     18.40 o
   2  15  15      171.07      139.71     16.50 o
   3  15  15      130.88      109.44     15.51 o
   0  16  15      144.14      165.03     16.58 o
   1  16  15       30.49       44.34     10.65 o
  -2  -2  16      147.41      155.92     12.87 o
  -1  -2  16      511.07      541.44     16.99 o
   0  -2  16        0.85       -2.34      6.65 o
   1  -2  16      758.66      807.52     57.19 o
   2  -2  16        1.12       -2.34      4.90 o
  -3  -1  16      243.62      239.44     15.57 o
  -2  -1  16     1055.48     1093.63     33.89 o
  -1  -1  16       66.16       54.28      7.20 o
   0  -1  16      401.37      394.66     19.00 o
   1  -1  16       35.90       27.18      7.09 o
   2  -1  16      179.06      179.18     14.73 o
   3  -1  16      136.32      140.92     13.92 o
  -4   0  16      265.72      263.29     16.63 o
  -3   0  16      296.45      288.42     16.74 o
  -2   0  16      749.01      713.62     25.59 o
  -1   0  16        4.06        3.16      3.11 o
   0   0  16      815.14      789.51     35.25 o
   1   0  16       62.18       58.84      9.04 o
   2   0  16      106.49       88.84     10.67 o
   3   0  16       91.94       87.34     10.94 o
   4   0  16      638.15      631.68     41.45 o
  -4   1  16       35.89       35.31      7.91 o
  -3   1  16      706.40      690.09     25.90 o
  -2   1  16       70.16       73.09      6.36 o
  -1   1  16      389.85      376.54     23.00 o
   0   1  16        2.74        9.40      4.47 o
   1   1  16      169.06      185.89     25.90 o
   2   1  16        7.06        6.81      5.44 o
   3   1  16      386.11      410.25     25.90 o
   4   1  16       99.52       80.46     17.57 o
  -4   2  16      811.91      870.23     38.67 o
  -3   2  16      703.95      759.33     26.88 o
  -2   2  16      188.88      189.91     15.14 o
  -1   2  16      345.63      316.43     11.71 o
   0   2  16      194.84      191.61     12.91 o
   1   2  16      121.12      103.31     17.91 o
   2   2  16      573.60      553.76     46.47 o
   3   2  16     1017.83     1012.95     53.35 o
   4   2  16      299.80      272.34     27.61 o
   5   2  16        6.24       14.07     10.19 o
  -5   3  16        8.96        5.02      6.16 o
  -4   3  16     1527.90     1573.45     43.19 o
  -3   3  16       67.23       68.63      8.80 o
  -2   3  16      699.60      741.43     18.92 o
  -1   3  16       27.93       24.04      9.79 o
   0   3  16      684.04      671.93     24.16 o
   1   3  16        0.78        1.18      3.74 o
   2   3  16     1073.28     1040.72     32.33 o
   3   3  16        1.14       -2.00      4.05 o
   4   3  16       62.19       58.03     15.29 o
   5   3  16        3.46        1.90      8.97 o
  -5   4  16      436.14      446.98     21.14 o
  -4   4  16       38.15       15.51      6.69 o
  -3   4  16      167.10      175.06     12.07 o
  -2   4  16      396.55      393.43     12.97 o
  -1   4  16      327.18      337.71     11.92 o
   0   4  16       81.50       73.76      8.75 o
   1   4  16      219.93      218.65     13.48 o
   2   4  16      468.69      479.62     24.26 o
   3   4  16       46.06       40.49     11.67 o
   4   4  16      139.92      143.74     20.31 o
   5   4  16      150.23      155.91     21.98 o
  -5   5  16      618.78      649.49     36.05 o
  -4   5  16      141.77      163.25     28.25 o
  -3   5  16      683.25      695.80     61.15 o
  -2   5  16      120.62      144.57      8.11 o
  -1   5  16      842.11      873.02     20.69 o
   0   5  16      200.93      181.27     12.04 o
   1   5  16      332.08      344.46     16.48 o
   2   5  16      625.89      608.39     23.09 o
   3   5  16      306.81      316.97     18.33 o
   4   5  16       34.43       50.57     13.61 o
   5   5  16      117.06       98.49     18.33 o
  -5   6  16        0.16        3.92      5.05 o
  -4   6  16      396.27      385.79     18.69 o
  -3   6  16       23.51       24.73      9.89 o
  -2   6  16      481.05      506.74     15.40 o
  -1   6  16       25.86       32.00      4.39 o
   0   6  16      786.79      805.59     26.18 o
   1   6  16       22.64       11.52      4.63 o
   2   6  16     1436.64     1398.91     38.41 o
   3   6  16      253.47      251.86     14.98 o
   4   6  16      175.71      187.16     22.28 o
   5   6  16       14.88       12.55      9.35 o
  -5   7  16      259.41      241.98     15.97 o
  -4   7  16      697.33      723.07     56.96 o
  -3   7  16      267.18      248.74     14.43 o
  -2   7  16      400.83      380.92     12.63 o
  -1   7  16      289.84      286.21     10.75 o
   0   7  16      112.33      122.55     11.90 o
   1   7  16       98.31      102.35     28.41 o
   2   7  16     1282.88     1313.34     36.68 o
   3   7  16        1.64        3.08      6.12 o
   4   7  16      284.85      285.80     25.48 o
   5   7  16        0.52       -4.49      6.69 o
  -5   8  16      827.02      856.01     30.63 o
  -4   8  16       39.33       31.11      7.11 o
  -3   8  16      350.63      378.89     17.76 o
  -2   8  16        4.61        0.30      2.48 o
  -1   8  16      681.50      694.99     21.32 o
   0   8  16       66.54       61.79     13.65 o
   1   8  16      575.70      520.11     20.52 o
   2   8  16        0.50       -3.23      3.16 o
   3   8  16       59.80       62.94      8.81 o
   4   8  16        0.58        0.99      7.00 o
   5   8  16      274.66      265.34     26.77 o
  -5   9  16      711.88      716.05     27.71 o
  -4   9  16      427.43      429.69     20.05 o
  -3   9  16        3.36        5.47      4.52 o
  -2   9  16      451.21      454.55     14.26 o
  -1   9  16       13.96        8.61      3.33 o
   0   9  16      262.16      250.79     13.87 o
   1   9  16      438.82      447.32     18.99 o
   2   9  16      495.38      518.56     20.98 o
   3   9  16       93.87       95.11     10.47 o
   4   9  16      286.06      294.32     27.38 o
   5   9  16      232.56      186.63     23.50 o
  -5  10  16       62.20       30.15      7.67 o
  -4  10  16      105.69      109.31     11.48 o
  -3  10  16      295.23      303.27     16.36 o
  -2  10  16      866.87      939.71     24.91 o
  -1  10  16       65.04       67.20      9.05 o
   0  10  16      497.22      514.51     20.20 o
   1  10  16       54.56       66.45      8.64 o
   2  10  16      221.80      238.86     38.56 o
   3  10  16       11.71        2.15      4.79 o
   4  10  16      423.51      370.90     29.66 o
   5  10  16       35.42       16.96     10.34 o
  -4  11  16       43.19       45.00     11.26 o
  -3  11  16      661.75      684.31     30.95 o
  -2  11  16      313.73      313.01     13.12 o
  -1  11  16      211.64      224.44     10.84 o
   0  11  16      151.12      166.93     15.82 o
   1  11  16      290.71      278.92     15.15 o
   2  11  16       69.73       73.47     15.40 o
   3  11  16      527.67      496.32     22.55 o
   4  11  16       53.36       33.01     11.64 o
   5  11  16      134.32      139.78     21.52 o
  -4  12  16      239.02      238.65     15.95 o
  -3  12  16      288.15      256.29     18.10 o
  -2  12  16      222.35      196.38     11.41 o
  -1  12  16      130.36      144.11      8.95 o
   0  12  16       33.78       37.49      8.90 o
   1  12  16      246.18      226.48     22.74 o
   2  12  16      312.93      290.64     20.46 o
   3  12  16      174.13      178.51     11.65 o
   4  12  16        3.94        8.33      6.30 o
  -3  13  16       54.40       45.17      9.73 o
  -2  13  16      154.56      133.77     13.23 o
  -1  13  16       69.67       61.68     11.79 o
   0  13  16      568.35      599.67     30.12 o
   1  13  16       35.63       44.79     10.27 o
   2  13  16      116.98      129.65     11.95 o
   3  13  16       65.84       71.44      8.66 o
   4  13  16      156.70      146.20     15.41 o
  -2  14  16      225.32      246.63     16.81 o
  -1  14  16      182.88      176.06     16.12 o
   0  14  16      167.53      153.62     15.74 o
   1  14  16      126.69      115.83     14.83 o
   2  14  16       70.82       40.92     10.42 o
   3  14  16      241.78      245.05     16.49 o
  -1  15  16      258.75      251.88     18.56 o
   0  15  16       95.08       76.36     12.47 o
   1  15  16       15.43        5.40      6.77 o
   2  15  16        0.79        5.70      6.54 o
  -2   0  17      132.35      144.35     12.07 o
  -1   0  17      203.86      203.13     13.60 o
   0   0  17      633.05      590.09     24.09 o
   1   0  17      140.36      148.55     13.62 o
   2   0  17      103.31       80.16     11.18 o
  -3   1  17      283.58      261.30     16.10 o
  -2   1  17        6.66        7.31     12.24 o
  -1   1  17      491.64      524.91     15.91 o
   0   1  17       25.02       17.42      5.80 o
   1   1  17      680.94      651.63     25.76 o
   2   1  17       46.41       33.60     14.34 o
   3   1  17      351.43      354.58     20.23 o
  -3   2  17      241.99      236.08     18.94 o
  -2   2  17      759.65      787.61     26.91 o
  -1   2  17      186.28      172.54     13.01 o
   0   2  17      295.23      293.74     16.54 o
   1   2  17       36.62       39.12      9.77 o
   2   2  17       39.27       43.95     13.65 o
   3   2  17      194.32      172.43     24.68 o
  -4   3  17      264.76      281.48     22.85 o
  -3   3  17        3.89        0.64      4.18 o
  -2   3  17      287.86      296.37     11.59 o
  -1   3  17        1.12        0.67      2.70 o
   0   3  17      499.95      506.16     21.28 o
   1   3  17        2.38        1.78      4.16 o
   2   3  17      432.85      410.87     19.88 o
   3   3  17        1.60        0.20      4.99 o
   4   3  17      433.06      364.82     30.95 o
  -4   4  17       23.04       15.36      7.30 o
  -3   4  17      561.78      612.23     23.76 o
  -2   4  17      105.20       93.82      7.03 o
  -1   4  17      382.64      396.26     13.28 o
   0   4  17       67.05       67.82     18.25 o
   1   4  17      246.79      246.53     32.89 o
   2   4  17       10.99        5.09      9.73 o
   3   4  17      736.43      717.97     39.17 o
   4   4  17       38.89       32.55     11.86 o
  -4   5  17      269.09      260.93     19.01 o
  -3   5  17      145.85      149.45     12.04 o
  -2   5  17      204.73      224.43      9.94 o
  -1   5  17      727.52      762.66     19.42 o
   0   5  17       42.59       30.63      9.62 o
   1   5  17      210.39      196.84     19.32 o
   2   5  17      231.23      229.56     14.69 o
   3   5  17      209.37      211.08     14.91 o
   4   5  17      122.47       88.07     17.95 o
  -4   6  17      117.49      105.86     13.00 o
  -3   6  17      168.32      159.40     14.98 o
  -2   6  17      816.26      869.01     21.11 o
  -1   6  17       17.53       15.25      4.15 o
   0   6  17      416.26      402.02     18.36 o
   1   6  17       77.30       51.92      9.20 o
   2   6  17      580.21      599.03     29.89 o
   3   6  17       29.13       35.04      7.69 o
   4   6  17      505.45      486.73     35.21 o
   5   6  17       33.39       22.21     11.94 o
  -4   7  17       11.47       12.33      5.30 o
  -3   7  17       48.81       43.05      9.20 o
  -2   7  17      188.94      194.86      9.26 o
  -1   7  17      180.57      188.80     10.48 o
   0   7  17      560.61      530.30     21.52 o
   1   7  17       52.25       44.91      7.53 o
   2   7  17       21.91       22.10      6.27 o
   3   7  17      171.15      178.12     13.79 o
   4   7  17      257.32      205.80     24.18 o
   5   7  17       30.09       17.11     10.72 o
  -4   8  17       66.16       62.77      9.45 o
  -3   8  17      757.36      731.53     30.99 o
  -2   8  17      218.92      232.43     11.13 o
  -1   8  17      450.74      484.88     14.62 o
   0   8  17       50.70       65.00     13.65 o
   1   8  17      194.08      203.77     13.46 o
   2   8  17        7.55        5.13      4.87 o
   3   8  17      271.51      258.02     15.69 o
   4   8  17       11.30       12.55      8.75 o
   5   8  17      220.04      233.25     26.69 o
  -4   9  17      133.81      135.45     21.79 o
  -3   9  17      181.57      158.33     12.80 o
  -2   9  17      345.23      351.96     14.18 o
  -1   9  17       16.61       23.71      4.73 o
   0   9  17      299.52      291.05     15.44 o
   1   9  17      122.73      139.11     11.83 o
   2   9  17      762.75      789.23     27.57 o
   3   9  17      205.85      219.68     15.20 o
   4   9  17       30.37       28.29     11.64 o
  -4  10  17      433.82      475.22     21.82 o
  -3  10  17       43.18       42.30     11.79 o
  -2  10  17      172.74      170.74      9.52 o
  -1  10  17       36.37       36.13      5.31 o
   0  10  17      427.51      417.42     45.14 o
   1  10  17       24.02       25.55      6.23 o
   2  10  17      487.67      515.89     29.93 o
   3  10  17       39.96       40.82      7.93 o
   4  10  17      208.39      233.33     25.55 o
  -3  11  17      171.59      143.66     12.53 o
  -2  11  17       14.20        9.98      5.51 o
  -1  11  17      317.48      347.40     13.62 o
   0  11  17        0.19       -6.24      3.95 o
   1  11  17      304.06      294.48     16.00 o
   2  11  17        4.64        5.36      5.15 o
   3  11  17       97.04      103.96     11.47 o
   4  11  17        0.10        0.61      7.76 o
  -3  12  17        3.12        1.90      5.40 o
  -2  12  17      184.79      188.68     14.75 o
  -1  12  17       43.39       23.27      7.53 o
   0  12  17        1.49       -2.97      4.72 o
   1  12  17      253.21      236.90     18.94 o
   2  12  17      232.57      214.20     14.89 o
   3  12  17      250.60      242.66     13.88 o
   4  12  17       75.85       56.04     10.51 o
  -2  13  17      436.69      488.02     24.26 o
  -1  13  17        4.19        0.38      5.02 o
   0  13  17      341.73      352.57     22.89 o
   1  13  17       14.79       21.90      7.91 o
   2  13  17      328.41      357.37     18.58 o
   3  13  17        0.78        3.72      5.03 o
  -1  14  17       47.78       42.66      9.73 o
   0  14  17      264.32      238.42     19.09 o
   1  14  17      138.48      125.94     15.74 o
   2  14  17        3.07        1.75      6.16 o
  -1   2  18      466.75      458.82     20.41 o
   0   2  18       99.97      102.73     11.45 o
   1   2  18      228.61      258.06     19.77 o
   2   2  18      111.88       92.80     11.91 o
  -2   3  18     1073.24     1133.53     37.30 o
  -1   3  18       22.77       22.46      8.02 o
   0   3  18      273.74      252.90     15.60 o
   1   3  18        9.09       11.06      5.86 o
   2   3  18      457.73      478.49     56.09 o
  -3   4  18      603.03      654.78     71.41 o
  -2   4  18       22.41       19.99      5.67 o
  -1   4  18      210.82      227.02     19.39 o
   0   4  18      283.82      245.40     50.12 o
   1   4  18      141.46      144.83     12.95 o
   2   4  18       42.31       35.40      7.69 o
   3   4  18      129.94      104.19     17.64 o
  -3   5  18      644.66      730.81     26.85 o
  -2   5  18       55.10       63.02     12.09 o
  -1   5  18      480.50      491.40     20.78 o
   0   5  18      180.47      207.67     14.44 o
   1   5  18      348.86      324.78     17.85 o
   2   5  18       36.15       16.56      8.67 o
   3   5  18      115.24      116.47     12.55 o
  -3   6  18        1.56        4.64      5.32 o
  -2   6  18       83.30       78.55      6.77 o
  -1   6  18      137.17      139.10      8.18 o
   0   6  18      326.21      284.30     15.74 o
   1   6  18       44.50       18.85      5.90 o
   2   6  18      567.48      591.42     24.30 o
   3   6  18        0.06        3.91      5.40 o
  -3   7  18      313.99      331.20     20.76 o
  -2   7  18      377.51      426.72     15.62 o
  -1   7  18      336.65      357.72     16.46 o
   0   7  18      261.15      273.82     15.88 o
   1   7  18      165.13      177.97     39.97 o
   2   7  18       37.15       31.76      7.60 o
   3   7  18       57.40       55.36     13.12 o
   4   7  18      425.70      463.23     35.29 o
  -3   8  18      835.51      860.90     35.97 o
  -2   8  18      100.78      103.19      8.17 o
  -1   8  18      247.60      267.71     10.80 o
   0   8  18        8.84       11.65      5.34 o
   1   8  18      287.62      315.31     16.93 o
   2   8  18       12.54       16.75      6.12 o
   3   8  18      412.37      413.81     20.49 o
   4   8  18        1.23       -5.70      7.22 o
  -3   9  18      681.23      760.44     33.54 o
  -2   9  18      263.99      284.17     13.69 o
  -1   9  18       81.33       67.69     11.18 o
   0   9  18      220.11      230.70     14.54 o
   1   9  18        6.54        2.29      4.47 o
   2   9  18      174.96      168.07     13.65 o
   3   9  18      270.10      215.85     15.71 o
  -3  10  18       38.31       17.32      6.48 o
  -2  10  18      106.18      109.62      8.36 o
  -1  10  18      170.94      188.61     16.50 o
   0  10  18      659.58      678.56     31.52 o
   1  10  18      107.63      127.54     14.15 o
   2  10  18      149.51      137.51     15.44 o
   3  10  18       20.53       20.85      7.45 o
  -2  11  18       18.82       13.61      6.31 o
  -1  11  18      365.32      366.80     22.44 o
   0  11  18      143.60      129.06     15.13 o
   1  11  18       79.90       69.04      9.48 o
   2  11  18       93.72       97.99     11.30 o
   3  11  18      341.75      379.02     19.74 o
  -2  12  18      404.15      447.03     23.12 o
  -1  12  18      336.35      350.52     21.90 o
   0  12  18      149.28      135.83     15.89 o
   1  12  18       58.74       77.19     13.23 o
   2  12  18        0.26        3.14      5.16 o
   0  13  18      213.44      190.43     18.25 o
   1  13  18       55.59       48.83     11.33 o
  -1   5  19       78.84       77.15     13.73 o
   0   5  19       60.37       59.70     10.88 o
   1   5  19      496.78      480.15     22.12 o
  -1   6  19       14.56       12.02      7.00 o
   0   6  19      669.35      664.49     25.92 o
   1   6  19       16.77        8.00      5.21 o
   2   6  19      254.20      268.28     17.23 o
  -2   7  19       28.21       32.63      7.76 o
  -1   7  19       75.19       83.41     10.26 o
   0   7  19      175.53      171.26     13.70 o
   1   7  19       91.96       94.61     11.30 o
   2   7  19      428.08      401.58     29.32 o
  -2   8  19       45.63       31.03      7.99 o
  -1   8  19      712.51      755.17     27.02 o
   0   8  19      117.63      126.46     12.28 o
   1   8  19      242.30      243.05     27.19 o
   2   8  19       32.04       37.99      8.36 o
  -1   9  19       74.48       59.47     10.88 o
   0   9  19      360.66      391.30     19.37 o
   1   9  19       36.55       29.29      7.06 o
   2   9  19      264.78      256.64     16.65 o
  -1  10  19       71.49       62.67     11.03 o
   0  10  19       53.76       51.18     11.03 o
   1  10  19       24.84       23.41      7.61 o
   0  11  19        0.55        1.90      5.86 o
   1  11  19      183.89      198.53     37.91 o
 
